# Supplementary material for: Exploring the Peanut Viromes Across 15 Cultivars in Korea
Source: Int J Mol Sci. 2026 Jan 15;27(2):890. doi: 10.3390/ijms27020890 (PMC12841197; doi:10.3390/ijms27020890)
Supplement: Supplementary file 1 [file ijms-27-00890-s001.zip › Supplementary tables.xlsx]

## Sheet: Table S1
Table S1. Summary of identified viral contigs from the study.
This table offers a concise overview of the viral contigs, encompassing details such as sample name, accession number of the reference viral genome, virus name, BLASTN results, number of reads, FPKM, and TPM values obtained from the transcriptomes of 15 peanut cultivars.
			blastN			pileup rpkm
Sample	Accession of reference viral genome	Virus name	No. of contigs	min contig length	max contig length	Name	Length	Bases	Coverage	Reads	RPKM	Frags	FPKM	TPM
P01	NC_002600.1	Peanut mottle virus	4	1327	6393	NC_002600.1	9709	327318	33.7128	3277	62794.8	1638	62787.3	858036
	NC_003397.1	Bean common mosaic virus	4	341	8585	NC_003397.1	9992	182725	18.2871	2098	39063.8	1049	39071.1	141964
P02	NC_002600.1	Peanut mottle virus	1	.	9748	NC_002600.1	9709	69132200	7120.42	687723	52887.9	343861	52887.8	984797
	NC_003397.1	Bean common mosaic virus	1	.	10104	NC_003397.1	9992	54232274	5427.57	651585	48689.5	325792	48689.5	15004.9
P03	NC_003397.1	Bean common mosaic virus	3	219	10103	NC_003397.1	9992	75176212	7523.64	900622	6941.87	450311	6941.87	106647
	NC_002034.1	Cucumber mosaic virus RNA1	1	.	3390	NC_002034.1	3357	140650178	41897.6	1452906	33332.8	726453	33332.9	332642
	NC_002035.1	Cucumber mosaic virus RNA2	6	213	2838	NC_002035.1	3050	171946820	56376	1906592	48144.2	953296	48144.2	169980
	NC_001440.1	Cucumber mosaic virus RNA3	36	205	2256	NC_001440.1	2216	672672849	303553	6960258	241903	3480129	241903	39.0099
	NC_002600.1	Peanut mottle virus	2	2908	9736	NC_002600.1	9709	177454072	18277.3	1763777	13991.2	881888	13991.2	390692
P04	NC_001440.1	Cucumber mosaic virus RNA3	1	.	274	NC_001440.1	2216	3023	1.3642	31	137.72	15	133.279	1818.02
	NC_002600.1	Peanut mottle virus	2	9796	9797	NC_002600.1	9709	7138397	735.235	71366	72363.8	35683	72364.5	875709
	NC_003397.1	Bean common mosaic virus	1	.	10041	NC_003397.1	9992	2507600	250.961	30166	29721.4	15083	29721.7	122395
P05	NC_002600.1	Peanut mottle virus	2	221	9760	NC_002600.1	9709	143392457	14769	1425813	75269.7	712906	75269.6	780482
	NC_003397.1	Bean common mosaic virus	1	.	10051	NC_003397.1	9992	43614860	4364.98	525202	26940.5	262601	26940.5	219295
P06	NC_001440.1	Cucumber mosaic virus RNA3	47	201	6407	NC_001440.1	2216	360011018	162460	3731701	203597	1865850	203597	90.9111
	NC_002034.1	Cucumber mosaic virus RNA1	5	229	3357	NC_002034.1	3357	131720161	39237.5	1375733	49547.1	687866	49547	377456
	NC_002035.1	Cucumber mosaic virus RNA2	17	221	2840	NC_002035.1	3050	203693527	66784.8	2277504	90280.6	1138752	90280.6	128179
	NC_002600.1	Peanut mottle virus	1	.	9701	NC_002600.1	9709	39961655	4115.94	397596	4951.11	198798	4951.11	313080
	NC_003397.1	Bean common mosaic virus	6	229	10045	NC_003397.1	9992	40832359	4086.51	488588	5911.88	244294	5911.88	181194
P07	NC_002600.1	Peanut mottle virus	14	219	2112	NC_002600.1	9709	152563	15.7136	1560	62253.3	780	62277.4	720203
	NC_003397.1	Bean common mosaic virus	1	.	9992	NC_003397.1	9992	90625	9.0698	1018	39473.7	509	39489	279797
P08	NC_001440.1	Cucumber mosaic virus RNA3	2	2340	2347	NC_001440.1	2216	23440522	10577.9	241503	199338	120751	199338	320.131
	NC_002034.1	Cucumber mosaic virus RNA1	1	.	5476	NC_002034.1	3357	14253810	4246	149442	81425.3	74721	81425.3	155161
	NC_002035.1	Cucumber mosaic virus RNA2	1	.	5161	NC_002035.1	3050	11436384	3749.63	128350	76972.3	64175	76972.3	58621.3
	NC_002600.1	Peanut mottle virus	1	.	9700	NC_002600.1	9709	1281520	131.993	12823	2415.76	6411	2415.57	511007
	NC_003397.1	Bean common mosaic virus	1	.	10039	NC_003397.1	9992	1239136	124.013	14592	2671.16	7296	2671.16	274890
P09	NC_001440.1	Cucumber mosaic virus RNA3	2	377	1613	NC_001440.1	2216	12383	5.588	132	138.492	66	138.492	2354.52
	NC_002034.1	Cucumber mosaic virus RNA1	4	288	439	NC_002034.1	3357	6134	1.8272	64	44.325	32	44.325	813.44
	NC_002035.1	Cucumber mosaic virus RNA2	4	263	955	NC_002035.1	3050	8930	2.9279	103	78.5159	51	77.7536	727.949
	NC_002600.1	Peanut mottle virus	1	.	9723	NC_002600.1	9709	7784145	801.745	77740	18616.2	38870	18616.2	390236
	NC_003397.1	Bean common mosaic virus	1	.	10045	NC_003397.1	9992	29496868	2952.05	352065	81920.2	176032	81919.9	605868
P10	NC_001440.1	Cucumber mosaic virus RNA3	2	358	1823	NC_001440.1	2216	27643	12.4743	284	106.214	142	106.214	737075
	NC_002034.1	Cucumber mosaic virus RNA1	4	226	341	NC_002034.1	3357	6601	1.9663	68	16.7877	34	16.7877	57479.7
	NC_002035.1	Cucumber mosaic virus RNA2	4	204	1022	NC_002035.1	3050	7588	2.4879	81	22.0099	40	21.7382	203448
	NC_002600.1	Peanut mottle virus	1	.	253	NC_002600.1	9709	48154	4.9597	2100	179.258	1050	179.258	1957.19
	NC_003397.1	Bean common mosaic virus	3	286	10114	NC_003397.1	9992	100295040	10037.5	1204078	99870	602039	99870.1	40.3331
P11	NC_001440.1	Cucumber mosaic virus RNA3	5	295	524	NC_001440.1	2216	7650	3.4522	82	38.7817	41	38.7817	769106
	NC_002035.1	Cucumber mosaic virus RNA2	1	.	316	NC_002035.1	3050	4745	1.5557	58	19.9302	29	19.9302	210391
	NC_003397.1	Bean common mosaic virus	4	212	10089	NC_003397.1	9992	78993236	7905.65	952518	99908.7	476259	99908.7	19.0607
P12	NC_001440.1	Cucumber mosaic virus RNA3	9	201	326	NC_001440.1	2216	172807507	77981.7	1787127	208425	893563	208425	48.3977
	NC_002034.1	Cucumber mosaic virus RNA1	1	.	3273	NC_002034.1	3357	62375147	18580.6	656929	50574.5	328464	50574.4	211320
	NC_002035.1	Cucumber mosaic virus RNA2	2	5257	7286	NC_002035.1	3050	79967211	26218.8	894564	75801.2	447282	75801.2	91531.3
	NC_002600.1	Peanut mottle virus	3	214	258	NC_002600.1	9709	19680	2.027	687	18.2872	343	18.2606	197.281
	NC_003397.1	Bean common mosaic virus	1	.	10101	NC_003397.1	9992	44150476	4418.58	530017	13708.9	265008	13708.9	696903
P13	NC_001440.1	Cucumber mosaic virus RNA3	4	270	625	NC_001440.1	2216	5976	2.6968	64	13.8002	32	13.8002	946.515
	NC_002034.1	Cucumber mosaic virus RNA1	2	250	563	NC_002034.1	3357	4248	1.2654	45	6.4053	22	6.2629	280.307
	NC_002035.1	Cucumber mosaic virus RNA2	1	.	347	NC_002035.1	3050	2146	0.7036	23	3.6033	11	3.4467	138.303
	NC_002600.1	Peanut mottle virus	1	.	9734	NC_002600.1	9709	161721005	16656.8	1607238	79100.8	803619	79100.8	746364
	NC_003397.1	Bean common mosaic virus	1	.	10087	NC_003397.1	9992	40447729	4048.01	485406	23212.8	242703	23212.8	252271
P14	NC_001440.1	Cucumber mosaic virus RNA3	1	.	2176	NC_001440.1	2216	124018	55.9648	1270	1825.6	635	1825.6	27955.2
	NC_002034.1	Cucumber mosaic virus RNA1	1	.	3340	NC_002034.1	3357	53816	16.031	556	527.588	278	527.59	7965.18
	NC_002035.1	Cucumber mosaic virus RNA2	1	.	2792	NC_002035.1	3050	49492	16.2269	568	593.226	284	593.227	4993.92
P15	NC_001440.1	Cucumber mosaic virus RNA3	63	201	2271	NC_001440.1	2216	608591225	274635	6312236	280605	3156118	280605	149.42
	NC_002034.1	Cucumber mosaic virus RNA1	3	289	3364	NC_002034.1	3357	117934206	35130.8	1219942	35798.9	609971	35798.9	317868
	NC_002035.1	Cucumber mosaic virus RNA2	8	210	2837	NC_002035.1	3050	162349939	53229.5	1811128	58496.7	905564	58496.7	153782
	NC_002600.1	Peanut mottle virus	2	9716	9717	NC_002600.1	9709	52114101	5367.61	518252	5258.34	259126	5258.34	374884
	NC_003397.1	Bean common mosaic virus	1	.	10089	NC_003397.1	9992	19608094	1962.38	235928	2326	117964	2326	83367.7
	NC_016038.2	Brassica yellows virus	2	4855	5632	NC_016038.2	5666	5398684	952.821	53729	934.145	26864	934.127	69949.2

## Sheet: Table S2
Table S2. Information on assembled viral genomes in this study.
This table presents comprehensive details for each viral genome, including cultivar, sample name, virus name, GenBank accession number, genome sequences, size, and protein sequences.
Cultivar	Sample	Virus name	Accession number	Genome sequences	Size	Protein sequences
Palkwang	P02	Peanut mottle virus	OR734874	>PeMoV-P02		>116-9415
				CAATCACACATATACAAAAACGTTCAAGCAATTAAACTTTCTTTAAACTCTCTCTCTTAAACTCTTCTTAAATCTCGCAGAAATTTCCCTTCAAGCTTTTCAATCACTGAACTCAATGGCATCCATTACTTTCGGTAACGCATGCACTGTCGTCTTCGGACAAGTAAGGAAGGAGGAAGTTACTGCCGGACCTGTGGCAGTGAACTTGAATGAAGGCACAAGAGTGGTGGTTGTGCCAACTGCGGCACAAATGGCAACACCCACGCCAAGTGCTAGCATTAAGATCATTAATAGATGGTCTAATAAAGCTGTCTCCTCATATGAGAGACAAGTAGAGGATGTATTCGCGAACTTTTTCGCGAAAAAGGAGAGGAGTGACGAGCTTTTAACTCGTTACTA…	9701	MASITFGNACTVVFGQVRKEEVTAGPVAVNLNEGTRVVVVPTAAQMATPTPSASIKIINRWSNKAVSSYERQVEDVFANFFAKKERSDELLTRYYGKVVQKGNRLVVKRAPLHVARVLEKQRLQDIEDEKAFLQYRDAGVHVAGSVKFTDTRSRGQTVSFRTEHYKPTGKIVQKKKAQRQRANADVDHFTDEVMKICSADCKQVEFISMGKRRLTAKFKLFGKSVIPCIQLAHEKGRRLRRELDPRIHEQVIAHLVKGRKVRELITDDMVTYGWSGAILNKKLFKRTPFRWDEVVIRGRLYGKLVDARSKLSEYSKDKIHQYSSFEAQFWKGWKNKFDTLHPHNKDHICEPTINNEKCGEIVATVFQAIHPVIKVSCSTCRERLTRASNEELNEYIAIN…
						>2917-3141
						NYWRRAQQGVVRAKLVGKILFNHFLEASAKAYYGTFAKHKATRYRRQVRNLMYLVTWKDQGPIQWSKKCDIRNV
Palkwang	P02	Bean common mosaic virus	OR734859	>BCMV-P02		>120-9788
				CTCATAAAGACAACAAAGAATACAAACGCATCAAGAATTTTTATCTTTCACTCTCAAGCAACCCAAGCTACCCGTTCATTTTAAAGCATTCTAATATCTTCTTACAACAACCATCTGAAATGGCAACAATCATGTTTGGAGATTTCACTGTGCAGCTGAAGCACAACATTAGAACAGAGAAGAGGCGGAAATTGGTGAAAACTACAAGGCTTGAAAAGGAAGTGCGCATGGAGACTGTTCATGTGCAGGTTATGGAGAACATCACTGTAGGATGTACAGAAAGATGCGCGGGCCTGAGCGCATACACAAAATCGTCTCTTAAAAGGGCAATTAAAGAAGGCGATTTGAGTGCATCAGGGGGATGTATTTACTGCGGGCTCCGAGCCTTGGTTGGAGAAG…		MATIMFGDFTVQLKHNIRTEKRRKLVKTTRLEKEVRMETVHVQVMENITVGCTERCAGLSAYTKSSLKRAIKEGDLSASGGCIYCGLRALVGEGRERVISVPMMVAQQQEVVVTKEVPYVYEEEYEVEVPCLVTELVQLNKNTIQASNVCETPVQTKVINNIVTKDMMAKSEPSLKQVSRALIVAGKKEVDNYNLAIKKMDEAMQQNSVLQRKLLIQQQSTIEQRPKGAVQLRLCSYEQAKKRAQLARKRQEEEEAFLQGKYQQREYIGKVLEPISLQKGGSIGFRSSYWHRSFTKPVNTPPKKKVEAPAKVLREILSVARDKGMNIEFIGHRTKRFTARYVSRGHSIIPKITLPHEDGKYKKKELDINIYSQSLAALCAHGIYRCLEDAEIKPGDSGL…
						>3278-3502
						NLYKSFKAGMARFKLVGKILCNMAFEAILSGYGKRFDQESYRRKRRIFCLLCERVLHNCEVTPQKQERFNFARM
Akwang	P03	Bean common mosaic virus	OR734860	>BCMV-P03-1		>132-9800
				AAATTAAAACAACTCATAAAGACAACAAAGAATACAAACGCATCCAAAATTTTTATCTTTCACTCTCAAGCAACCCAAGCTACCCGTTCATTTTAAAGCATTCTAATATCTTCTTACAACAACCATCTGAAATGGCAACAATCATGTTTGGAGATTTCACTGTGCAGCTGAAGCACAACATTAGAACAGAGAAGAGGCGGAAATTGGTGAAAACTACAAGGCTTGAAAAGGAAGTGCGCATGGAGACTGTTCATGTGCAGGTTATGGAGAACATCACTGTAGGATGTACAGAAAGATGCGCGGGCCTGAGCGCATACACAAAATCGTCTCTTAAAAGGGCAATTAAAGAAGGCGATTTGAGTGCATCAGGGGGATGTATTTACTGCGGGCTCCGAGCCT…	10053	MATIMFGDFTVQLKHNIRTEKRRKLVKTTRLEKEVRMETVHVQVMENITVGCTERCAGLSAYTKSSLKRAIKEGDLSASGGCIYCGLRALVGEGRERVISVPMMVAQQQEVVVTKEVPYVYEEEYEVEVPCLVTELVQLNKNTIQASNVCETPVQTKVINNIVTKDMMAKSEPSLKQVSRALIVAGKKEVDNYNLAIKKMDEAMQQNSVLQRKLLIQQQSTIEQRPKGAVQLRLCSYEQAKKRAQLARKRQEEEEAFLQGKYQQREYIGKVLEPISLQRGVSIGFRSSYWHRSFTKPVNTPPKKKVEAPAKVLREILSVARDKGMNIEFIGHRTKRFTARYVSRGHSIIPKITLPHEDGKYKKKELDINIYSQSLAALCAHGIYRCLEDAEIKPGDSGL…
						>3290-3514
						NLYKSFKAGMARFKLVGKILCNMAFEAILSGYGKRFDQESYRRKRRIFCLLCERVLHNCEVTPQKQERFNFARM
Akwang	P03	Bean common mosaic virus	OR734861	>BCMV-P03-2		>132-9800
				AAATTAAAACAACTCATAAAGACAACAAAGAATACAAACGCATCCAAAATTTTTATCTTTCACTCTCAAGCAACCCAAGCTACCCGTTCATTTTAAAGCATTCTAATATCTTCTTACAACAACCATCTGAAATGGCAACAATCATGTTTGGAGATTTCACTGTGCAGCTGAAGCACAACATTAGAACAGAGAAGAGGCGGAAATTGGTGAAAACTACAAGGCTTGAAAAGGAAGTGCGCATGGAGACTGTTCATGTGCAGGTTATGGAGAACATCACTGTAGGATGTACAGAAAGATGCGCGGGCCTGAGCGCATACACAAAATCGTCTCTTAAAAGGGCAATTAAAGAAGGCGATTTGAGTGCATCAGGGGGATGTATTTACTGCGGGCTCCGAGCCT…	10053	MATIMFGDFTVQLKHNIRTEKRRKLVKTTRLEKEVRMETVHVQVMENITVGCTERCAGLSAYTKSSLKRAIKEGDLSASGGCIYCGLRALVGEGRERVISVPMMVAQQQEVVVTKEVPYVYEEEYEVEVPCLVTELVQLNKNTIQASNVCETPVQTKVINNIVTKDMMAKSEPSLKQVSRALIVAGKKEVDNYNLAIKKMDEAMQQNSVLQRKLLIQQQSTIEQRPKGAVQLRLCSYEQAKKRAQLARKRQEEEEAFLQGKYQQREYIGKVLEPISLQRGVSIGFRSSYWHRSFTKPVNTPPKKKVEAPAKVLREILSVARDKGMNIEFIGHRTKRFTARYVSRGHSIIPKITLPHEDGKYKKKELDINIYSQSLAALCAHGIYRCLEDAEIKPGDSGL…
						>3290-3514
						NLYKSFKAGMARFKLVGKILCNMAFEAILSGYGKRFDQESYRRKRRIFCLLCERVLHNCEVTPQKQERFNFARM
Akwang	P03	Cucumber mosaic virus RNA1	OR734883	>CMV-RNA1-P03		>96-3077
				TTTATTCACAAGAGCGTACGGTTCAATCCCTGCCTCCCCTGTGAAAATAACCCTTTGAAAACCTCTCTCTTCTAATCTTTTCTCTGATAATTCCTATGGCGACGTCCTCGTTCAATATCAATGAATTGGTAGCCTCCCACGGCGATAAAGGACTACTCGCGAACGCCCTCGTTGATAAGACAGCTCATGAGCAGCTTGAGGAGCAATTACAGCATCAACGTAGAGGCCGTAAGGTCTACATTCGGAACGTTCTGAGTGTAAAGGATTCTGAGGTCATTCGGAATCGGTATGGAGGAAAGTACGACCTCCATCTTACCCAGCAGGAGTTTGCTCCCCATGGCCTAGCTGGTGCCCTCCGCTTGTGTGAAACTCTCGATTGTCTAGACTCTTTCCCTTCAT…	3353	MATSSFNINELVASHGDKGLLANALVDKTAHEQLEEQLQHQRRGRKVYIRNVLSVKDSEVIRNRYGGKYDLHLTQQEFAPHGLAGALRLCETLDCLDSFPSSGLRQDLVLDFGGSWVTHYLRGHNVHCCSPCLGIRDKMRHAERLMNMRKIILNDPQQFDGRQPDFCTHPAADCKVQAHFAISIHGGYDMGFRGLCEAMNAHGTTILKGTMMFDGAMMFDDQGVIPELNCQWRKIRSAFSEAEDVTPLSGKLNSTIFTRVRKFKTLVAFDFVNESTMSYVHDWENIKSFLTDQTYSYRGMTYGIERCVINAGIMTYKIIGVPGICPPELIRHCIWFPSIKDYVGLKIPASQDLVEWKTVRILTSTLRETEEIAMRCYNDKKAWMEQFKVILGVLSAKSS…
Akwang	P03	Cucumber mosaic virus RNA2	OR734884	>CMV-RNA2-P03		>68-2644
				AGAGCGTACGGTTCAACCCCTGCCTCCTCTGTGAAACTCCCTAGACTTTCTAGTTTCTTTCTTTCCTATGGCTTCCCCTGCCCCCGCCTTCTCACTAGCCAATCTTTTGAACGGCAGTTACGGTGTTGACACTCCCGAGGAGGTGGAACGCGTGCGACTTGAGCAACGCGAAGAGGCTGCTGCGGCCTGTCGCAATTACAGGCCCTTACCCGCTGTGGATGTCAGCGAGAGTGTCACAGAGGGTGCGCATTCCCTCCGAACTCCAGACGGAGCTCCCTCTGAAGAGGTGTCTGTTGAGTTTGTTACTTACGGTGCTGAAGATTACCTTGAAAAATCTGACGATGAGCTCCTTGTCGCTTTTGAGACGATGGTCAAACCCATGCGTATCGGACAACTATG…	2838	MASPAPAFSLANLLNGSYGVDTPEEVERVRLEQREEAAAACRNYRPLPAVDVSESVTEGAHSLRTPDGAPSEEVSVEFVTYGAEDYLEKSDDELLVAFETMVKPMRIGQLWCPAFNKCSFISSIAMARALLLAPRTSHRTMKCFEDLVAAIYTKSDFYYDDECEADDVQIDISSRDVPGYSFEPWSRTSGFEPPPICEVCDMIMYQCPCFDFNALKKSCAERTFADDYVIEGLDGVVDNATLLSNLGPFLVPVKCQYEKCPTPTFANPPSLNRATDRVDVNLVQAICDSTLPTHSNYDDSFHQVFVESADYSIDLDHVRLRQSDLIVKIPDSGHMIPVLNTGSGHKRVGTTKEVLTAIKKRNADVPELGDSVNLSRLSKAVAERFFISYINGNSLASSN…
						>2403-2738
						MELNRGAVVNVELQLAHTVEVKRHRRRSHKKNRRERGHKSPSERARSNLRLFRFLPFYQVDGSELIRMYHHVSVVELSESEAPCFTLPAKADHDFDDTDWFAGNEWAEGVF
Akwang	P03	Cucumber mosaic virus RNA3	OR734885	>CMV-RNA3-P03		>123-962
				GTAATCTTACCACTGTGTGTGTGCGTGCGTGCGTGTGTTGCGTCGTGTCGAGTCGTGCTGTCCGCACATTTGAGTCGTGCTGTCCGCACCTTTTCTTTTCAGTGTGTTAGAATACCCGAGGCATGGCTTTCCAAGGTACCAGCAGGACTTTAACCCAACAGTCCTCAGCGGCTACGTCTGACGAACTTCAACAGATATTATTTAGCCCTGAAGCCATTAAGAAAATGGCTGCTGAGTGTGACCTAGGCCGGCATCATTGGATGCGCGCTGATAATGCAATTTCAGTCCGGCCCCTCGTTCCCGAAGTAACCCATGGTCGCATTGCTTCCTTCTTTAAGTCTGGATATGATGTTGGTGAATTGTGCTCTAAAGGATACATGAGCGTCCCTCAAGTGTTGT…	2212	MAFQGTSRTLTQQSSAATSDELQQILFSPEAIKKMAAECDLGRHHWMRADNAISVRPLVPEVTHGRIASFFKSGYDVGELCSKGYMSVPQVLCAVTRTVSTDAEGSLRIYLADLGDKELSPIDKQCVTLHNHDLPALVSFQPTYDCPMETIGNRKRCFAVVIERHGYVGYTGTTASVCSNWQARFSSKNNNYTHIAAGKTLVLPFNRLAEQTKPSAVARLLKSQLSNIESSQYVLTGSKINQNARSESEELNVESPPAAIGSSSASRFESFRPQVVNGL
						>1260-1805
						MDKSESTSAGRNRRRRPRRGSRSASSSADATFRVLSQQLSRLNKTLAAGRPTINHPTFVGSERCKPGYTFSSITLKPPKIDRGSYYGKRLLLPDSVTEFDKKLVSRIQIRVNPLPKFDSTVWVTVRKVPASSDLSVAAISAMFADGASPVLVYQYAASGVQANNKLLYDLSAMRADIGDMR
Akwang	P03	Peanut mottle virus	OR734875	>PeMoV-P03		>118-9417
				CTCAATCACACATATACAAAAACGTTCAAGCAATTAGACTTTCTTTAAACTCTCTCTCTTAAACTCTTCTTAAATCTCGCAGAAATTTCCCTTCAAGCTTTTCACTCACTGAACTCAATGGCATCCATTACTTTCGGTAACGCATGCACTGTCGTCTTCGGACAAGTAAGGAAGGAGGAAGTCACTGCCGGACCTGTGGCAGTGAACTTAAATGAAGGCACAAGAGTGGTGGTTGTGCCAACTGTGGCACAAATGGCAACACCCACGCCAAGTGCTAGCATTAAGATCATTAATAGATGGTCTAATAAAGCTGTCTCCTCATATGAGAGACGAGTAGAGGATGTATTCGCGAACTTTTTCGCGAAAAAGGAGAGGAGTGACGAGCTTTTAACTCGTTAC…	9703	MASITFGNACTVVFGQVRKEEVTAGPVAVNLNEGTRVVVVPTVAQMATPTPSASIKIINRWSNKAVSSYERRVEDVFANFFAKKERSDELLTRYYGKVVQKGNRLVVKRAPLHVARVLEKQRLQDIEDEKAFLQYRDAGVHVAGSVKFTDTRSRGQTVSFRTEHYKPTGKIVQKKKAQRQRANADVDHFTDEVMKICSADCKQVEFISMGKRRLTAKFKLFGKSVIPCIQLAHEKGRRLRRELDPRIHEQVIAHLVKGRKVRELITDDMVTYGWSGAILNKKLFKRTPFRWDEVVIRGRLYGKLVDARSKLSEYSKDKIHQYSSFEAQFWKGWKNKFDTLHPHNKDHICEPTINNEKCGEIVATVFQAIHPVIKVSCSTCRERLTRASNEELNEYIAIN…
						>2919-3143
						NYWRRAQQGVVRAKLVGKILFNHFLEASAKAYYGTFAKHKATRYRRQVRNLMYLVTWKDQGPIQWSKKCDIRNV
Baekjung	P04	Peanut mottle virus	OR734876	>PeMoV-P04		>120-9419
				CTCTCAATCACACATATACAAAAACGTTCAAGCAATTAGACTTTCTTTAAACTCTCTCTCTTAAACTCTTCTTAAATCTCGCAGAAATTTCCCTTCAAGCTTTTCACTCACTGAACTCAATGGCATCCATTACTTTCGGTAACGCATGCACTGTCGTCTTCGGACAAGTAAGGAAGGAGGAAGTCACTGCCGGACCTGTGGCAGTGAACTTAAATGAAGGCACAAGAGTGGTGGTTGTGCCAACTGTGGCACAAATGGCAACACCCACGCCAAGTGCTAGCATTAAGATCATTAATAGATGGTCTAATAAAGCTGTCTCTTCATATGAGAGACAAGTAGAGGATGTATTCGCGAACTTTTTCGCGAAAAAGGAGAGGAGTGACGAGCTTTTAACTCGTT…	9705	MASITFGNACTVVFGQVRKEEVTAGPVAVNLNEGTRVVVVPTVAQMATPTPSASIKIINRWSNKAVSSYERQVEDVFANFFAKKERSDELLTRYYGKVVQKGNRLVVKRAPLHVARVLEKQRLQDIEDEKAFLQYRDAGVHVAGSVKFTDTRSRGQTVSFRTEHYKPTGKIVQKKKAQRQRANADVDHFTDEVMKICSADCKQVEFISMGKRRLTAKFKLFGKSVIPCIQLAHEKGRRLRRELDPRIHEQVIAHLVKGRKVRELITDDMVTYGWSGAILNKKLFKRTPFRWDEVVIRGRLYGKLVDARSKLSEYSKDKIHQYSSFEAQFWKGWKNKFDTLHPHNKDHICEPTINNEKCGEIVATVFQAIHPVIKVSCSTCRERLTRASNEELNEYIAIN…
						>2921-3145
						NYWRRAQQGVVRAKLVGKILFNHFLEASAKAYYGTFAKHKATRYRRQVRNLMYLVTWKDQGPIQWSKKCDIRNV
Baekjung	P04	Bean common mosaic virus	OR734862	>BCMV-P04		>120-9788
				CTCATAAAGACAACAAAGAATACAAACGCATCAAGAATTTTTATCTTTCACTCTCAAGCAACCCAAGCTACCCGTTCATTTTAAAGCATTCTAATATCTTCTTACAACAACCATCTGAAATGGCAACAATCATGTTTGGAGATTTCACTGTGCAGCTGAAGCACAACATTAGAACAGAGAAGAGGCGGAAATTGGTGAAAACTACAAGGCTTGAAAAGGAAGTGCGCATGGAGACTGTTCATGTGCAGGTTATGGAGAACATCACTGTAGGATGTACAGAAAGATGCGCGGGCCTGAGCGCATACACAAAATCGTCTCTTAAAAGGGCAATTAAAGAAGGCGATTTGAGTGCATCAGGGGGATGTATTTACTGCGGGCTCCGAGCCTTGGTTGGAGAAG…	10041	MATIMFGDFTVQLKHNIRTEKRRKLVKTTRLEKEVRMETVHVQVMENITVGCTERCAGLSAYTKSSLKRAIKEGDLSASGGCIYCGLRALVGEGRERVISVPMMVAQQQEVVVTKEVPYVYEEEYEVEVPCLVTELVQLNKNTIQASNVCETPVQTKVINNIVTKDMMAKSEPSLKQVSRALIVAGKKEVDNYNLAIKKMDEAMQQNSVLQRKLLIQQQSTIEQRSKGAIQLRLCSYEQAKKRAQLARKRQEEEEAFLQGKYQQREYIGKVLEPISLQKGVSIGFRSSYWHRSFTKPVNTPPKKKVEAPAKVLREILSVARDKGMNIEFIGHRTKRFTARYVSRGHSIIPKITLPHEDGKYKKKELDINIYSQSLAALCAHGIYRCLEDAEIKPGDSGL…
						>3278-3502
						NLYKSFKAGMARFKLVGKILCNMAFEAILSGYGKRFDQESYRRKRRIFCLLCERVLHNCEVTPQKQERFNFARM
Pungan	P05	Peanut mottle virus	OR734877	>PeMoV-P05		>123-9422
				AAACTCTCAATCACACATATACAAAAACGTTCAAGCAATTAAACTTTCTTTAAACTCTCTCTCTTAAACTCTTCTTAAATCTCGCAGAAATTTCCCTTCAAGCTTTTCACTCACTGAACTCAATGGCATCCATTACTTTCGGTAACGCATGCACTGTCGTCTTCGGACAAGTAAGGAAGGAGGAAGTTACTGCCGGACCTGTGGCAGTGAACTTGAATGAAGGCACAAGAGTGGTGGTTGTGCCAACTGCGGCACAAATGGCAACACCCACGCCAAGTGCTAGCATTAAGATCATTAATAGATGGTCTAATAAAGCTGTCTCCTCATATGAGAGACAAGTAGAGGATGTATTCGCGAACTTTTTCGCGAAAAAGGAGAGGAGTGACGAGCTTTTAACTC…	9708	MASITFGNACTVVFGQVRKEEVTAGPVAVNLNEGTRVVVVPTAAQMATPTPSASIKIINRWSNKAVSSYERQVEDVFANFFAKKERSDELLTRYYGKVVQKGNRLVVKRAPLHVARVLEKQRLQDIEDEKAFLQYRDAGVHVAGSVKFTDTRSRGQTVSFRTEHYKPTGKIVQKKKAQRQRANADVDHFTDEVMKICSADCKQVEFISMGKRRLTAKFKLFGKSVIPCIQLAHEKGRRLRRELDPRIHEQVIAHLVKGRKVRELITDDMVTYGWSGAILNKKLFKRTPFRWDEVVIRGRLYGKLVDARSKLSEYSKDKIHQYSSFEAQFWKGWKNKFDTLHPHNKDHICEPTINNEKCGEIVATVFQAIHPVIKVSCSTCRERLTRASNEELNEYIAIN…
						>2924-3148
						NYWRRAQQGVVRAKLVGKILFNHFLEASAKAYYGTFAKHKATRYRRQVRNLMYLVTWKDQGPIQWSKKCDIRNV
Pungan	P05	Bean common mosaic virus	OR734863	>BCMV-P05		>117-9785
				ATAAAGACAACAAAGAATACAAACGCATCAAGAATTTTTATCTTTCACTCTCAAGCAACCCAAGCTACCCGTTCATTTTAAAGCATTCTAATATCTTCTTACAACAACCATCTGAAATGGCAACAATCATGTTTGGAGATTTCACTGTGCAGCTGAAGCACAACATTAGAACAGAGAAGAGGCGGAAATTGGTGAAAACTACAAGGCTTGAAAAGGAAGTGCGCATGGAGACTGTTCATGTGCAGGTTATGGAGAACATCACTGTAGGATGTACAGAAAGATGCGCGGGCCTGAGCGCATACACAAAATCGTCTCTTAAAAGGGCAATTAAAGAAGGCGATTTGAGTGCATCAGGGGGATGTATTTACTGCGGGCTCCGAGCCTTGGTTGGAGAAGGGC…	10038	MATIMFGDFTVQLKHNIRTEKRRKLVKTTRLEKEVRMETVHVQVMENITVGCTERCAGLSAYTKSSLKRAIKEGDLSASGGCIYCGLRALVGEGRERVISVPMMVAQQQEVVVTKEVPYVYEEEYEVEVPCLVTELVQLNKNTIQASNVCETPVQTKVINNIVTKDMMAKSEPSLKQVSRALIVAGKKEVDNYNLAIKKMDEAMQQNSVLQRKLLIQQQSTIEQRPKGAVQLRLCSYEQAKKRAQLARKRQEEEEAFLQGKYQQREYIGKVLEPISLQRGVSIGFRSSYWHRSFTKPVNTPPKKKVEAPAKVLREILSVARDKGMNIEFIGHRTKRFTARYVSRGHSIIPKITLPHEDGKYKKKELDINIYSQSLAALCAHGIYRCLEDAEIKPGDSGL…
						>3275-3499
						NLYKSFKAGMARFKLVGKILCNMAFEAILSGYGKRFDQESYRRKRRIFCLLCERVLHNCEVTPQKQERFNFARM
Sangan	P06	Cucumber mosaic virus RNA3	OR734886	>CMV-RNA3-P06-1		>123-962
				GTAATCTTACCACTGTGTGTGTGCGTGCGTGCGTGTGTTGCGTCGTGTCGAGTCGTGCTGTCCGCACATTTGAGTCGTGCTGTCCGCACCTTTTCTTTTCAGTGTGTTAGAATACCCGAGGCATGGCTTTCCAAGGTACCAGCAGGACTTTAACCCAACAGTCCTCAGCGGCTACGTCTGACGAACTTCAACAGATATTATTTAGCCCTGAAGCCATTAAGAAAATGGCTGCTGAGTGTGACCTAGGCCGGCATCATTGGATGCGCGCTGATAATGCAATTTCAGTCCGGCCCCTCGTTCCCGAAGTAACCCATGGTCGCATTGCTTCCTTCTTTAAGTCTGGATATGATGTTGGTGAATTGTGCTCTAAAGGATACATGAGCGTCCCTCAAGTGTTGT…	2257	MAFQGTSRTLTQQSSAATSDELQQILFSPEAIKKMAAECDLGRHHWMRADNAISVRPLVPEVTHGRIASFFKSGYDVGELCSKGYMSVPQVLCAVTRTVSTDAEGSLRIYLADLGDKELSPIDKQCVTLHNHDLPALVSFQPTYDCPMETIGNRKRCFAVVIERHGYVGYTGTTASVCSNWQARFSSKNNNYTHIAAGKTLVLPFNRLAEQTKPSAVARLLKSQLSNIESSQYVLTGSKINQNARSESEELNVESPPAAIGSSSASRFESFRPQVVNGL
						>1260-1916
						MDKSESTSAGRNRRRRPRRGSRSASSSADATFRVLSQQLSRLNKTLAAGRPTINHPTFVGSERCKPGYTFSSITLKPPKIDRGSYYGKRLLLPDSVTEFDKKLVSRIQIRVNPLPKFDSTVWVTVRKVPASSDLSVAAISAMFADGASPVLVYQYAASGVQANNKLLYDLSAMRADIGDMRKYAVLVYSKDDALETDELVLHVDIEHQRIPTSGVLPV
Sangan	P06	Cucumber mosaic virus RNA3	OR734887	>CMV-RNA3-P06-2		>123-962
				GTAATCTTACCACTGTGTGTGTGCGTGCGTGCGTGTGTTGCGTCGTGTCGAGTCGTGCTGTCCGCACATTTGAGTCGTGCTGTCCGCACCTTTTCTTTTCAGTGTGTTAGAATACCCGAGGCATGGCTTTCCAAGGTACCAGCAGGACTTTAACCCAACAGTCCTCAGCGGCTACGTCTGACGAACTTCAACAGATATTATTTAGCCCTGAAGCCATTAAGAAAATGGCTGCTGAGTGTGACCTAGGCCGGCATCATTGGATGCGCGCTGATAATGCAATTTCAGTCCGGCCCCTCGTTCCCGAAGTAACCCATGGTCGCATTGCTTCCTTCTTTAAGTCTGGATATGATGTTGGTGAATTGTGCTCTAAAGGATACATGAGCGTCCCTCAAGTGTTGT…	2215	MAFQGTSRTLTQQSSAATSDELQQILFSPEAIKKMAAECDLGRHHWMRADNAISVRPLVPEVTHGRIASFFKSGYDVGELCSKGYMSVPQVLCAVTRTVSTDAEGSLRIYLADLGDKELSPIDKQCVTLHNHDLPALVSFQPTYDCPMETIGNRKRCFAVVIERHGYVGYTGTTASVCSNWQARFSSKNNNYTHIAAGKTLVLPFNRLAEQTKPSAVARLLKSQLSNIESSQYVLTGSKINQNARSESEELNVESPPAAIGSSSASRFESFRPQVVNGL
						>1260-1916
						MDKSESTSAGRNRRRRPRRGSRSASSSADATFRVLSQQLSRLNKTLAAGRPTINHPTFVGSERCKPGYTFSSITLKPPKIDRGSYYGKRLLLPDSVTEFDKKLVSRIQIRVNPLPKFDSTVWVTVRKVPASSDLSVAAISAMFADGASPVLVYQYAASGVQANNKLLYDLSAMRADIGDMRKYAVLVYSKDDALETDELVLHVDIEHQRIPTSGVLPV
Sangan	P06	Cucumber mosaic virus RNA1	OR734888	>CMV-RNA1-P06		>88-3069
				CAAGAGCGTACGGTTCAATCCCTGCCTCCCCTGTGAAAATAACCCTTTGAAAACCTCTCTCTTCTAATCTTTTCTCTGATAATTCCTATGGCGACGTCCTCGTTCAATATCAATGAATTGGTAGCCTCCCACGGCGATAAAGGACTACTCGCGAACGCCCTCGTTGATAAGACAGCTCATGAGCAGCTTGAGGAGCAATTACAGCATCAACGTAGAGGCCGTAAGGTCTACATTCGGAACGTTCTGAGTGTAAAGGATTCTGAGGTCATTCGGAATCGGTATGGAGGAAAGTACGACCTCCATCTTACCCAGCAGGAGTTTGCTCCCCACGGCCTAGCTGGTGCCCTCCGCTTGTGTGAAACTCTCGATTGTCTAGACTCTTTCCCTTCATCAGGTCTG…	3346	MATSSFNINELVASHGDKGLLANALVDKTAHEQLEEQLQHQRRGRKVYIRNVLSVKDSEVIRNRYGGKYDLHLTQQEFAPHGLAGALRLCETLDCLDSFPSSGLRQDLVLDFGGSWVTHYLRGHNVHCCSPCLGIRDKMRHAERLMNMRKIILNDPQQFDGRQPDFCTHPAADCKVQAHFAISIHGGYDMGFRGLCEAMNAHGTTILKGTMMFDGAMMFDDQGVIPELNCQWRKIRSAFSEAEDVTPLSGKLNSTIFTRVRKFKTLVAFDFVNESTMSYVHDWENIKSFLTDQTYSYRGMTYGIERCVINAGIMTYKIIGVPGICPPELIRHCIWFPSIKDYVGLKIPASQDLVEWKTVRILTSTLRETEEIAMRCYNDKKAWMEQFKVILGVLSAKSS…
Sangan	P06	Cucumber mosaic virus RNA2	OR734889	>CMV-RNA2-P06-1		>67-2643
				GAGCGTACGGTTCAACCCCTGCCTCCTCTGTGAAACTCCCTAGACTTTCTAGTTTCTTTCTTTCCTATGGCTTCCCTTGCCCCCGCCTTCTCACTAGCCAATCTTTTGAACGGCAGTTACGGTGTTGACACTCCCGAGGAGGTGGAACGCGTGCGACTTGAGCAACGCGAAGAGGCTGCTGCGGCCTGTCGCAATTACAGGCCCTTACCCGCTGTGGATGTCAGCGAGAGTGTCACAGAGGGTGTGCATTCCCTCCGAACTCCAGACGGAGCTCCCTCTGAAGAGGTGTCTGTTGAGTTTGTTACTTACGGTGCTGAAGATTACCTTGAAAAATCTGACGATGAGCTCCTTGTCGCTTTTGAGACGATGGTCAAACCCATGCGTATCGGACAACTATGG…	2840	MASLAPAFSLANLLNGSYGVDTPEEVERVRLEQREEAAAACRNYRPLPAVDVSESVTEGVHSLRTPDGAPSEEVSVEFVTYGAEDYLEKSDDELLVAFETMVKPMRIGQLWCPAFNKCSFISSIAMARALLLAPRTSHRTMKCFEDLVAAIYTKSDFYYDDECEADDVQIDISSRDVPGYSFEPWSRTSGFEPPPICEVCDMIMYQCPCFDFNALKKSCAERTFADDYVIEGLDGVVDNATLLSNLGPFLVPVKCQYEKCPTPTFANPPSLNRATDRVDVNLVQAICDSTLPTHSNYDDSFHQVFVESADYSIDLDHVRLRQSDLIVKIPDSGHMIPVLNTGSGHKRVGTTKEVLTAIKKRNADVPELGDSVNLSRLSKAVAERFFISYINGNSLASSN…
						>2402-2737
						MELNRGAVVNVELQLAHTVEVKRHRRRSHKKNRRERGHKSPSERARSNLRLFRFLPFYQVDGSELVRMYHHVSVVELSESEAPCFTLPAKADHDFDDTDWFAGNEWAEGAF
Sangan	P06	Cucumber mosaic virus RNA2	OR734890	>CMV-RNA2-P06-2		>67-2643
				GAGCGTACGGTTCAACCCCTGCCTCCTCTGTGAAACTCCCTAGACTTTCTAGTTTCTTTCTTTCCTATGGCTTCCCTTGCCCCCGCCTTCTCACTAGCCAATCTTTTGAACGGCAGTTACGGTGTTGACACTCCCGAGGAGGTGGAACGCGTGCGACTTGAGCAACGCGAAGAGGCTGCTGCGGCCTGTCGCAATTACAGGCCCTTACCCGCTGTGGATGTCAGCGAGAGTGTCACAGAGGGTGTGCATTCCCTCCGAACTCCAGACGGAGCTCCCTCTGAAGAGGTGTCTGTTGAGTTTGTTACTTACGGTGCTGAAGATTACCTTGAAAAATCTGACGATGAGCTCCTTGTCGCTTTTGAGACGATGGTCAAACCCATGCGTATCGGACAACTATGG…	2840	MASLAPAFSLANLLNGSYGVDTPEEVERVRLEQREEAAAACRNYRPLPAVDVSESVTEGVHSLRTPDGAPSEEVSVEFVTYGAEDYLEKSDDELLVAFETMVKPMRIGQLWCPAFNKCSFISSIAMARALLLAPRTSHRTMKCFEDLVAAIYTKSDFYYDDECEADDVQIDISSRDVPGYSFEPWSRTSGFEPPPICEVCDMIMYQCPCFDFNALKKSCAERTFADDYVIEGLDGVVDNATLLSNLGPFLVPVKCQYEKCPTPTFANPPSLNRATDRVDVNLVQAICDSTLPTHSNYDDSFHQVFVESADYSIDLDHVRLRQSDLIVKIPDSGHMIPVLNTGSGHKRVGTTKEVLTAIKKRNADVPELGDSVNLSRLSKAVAERFFISYINGNSLASSN…
						>2402-2737
						MELNRDAVANVELQLARMVEVRRHRRRSHKKNRRERGHKSPSERARSNLRLFRFLPFYQVDGSELVRMYHHVSVVELSESEAPCFTLPAKADHDFDDTDWFAGNEWAEGAF
Sangan	P06	Peanut mottle virus	OR734878	>PeMoV-P06		>124-9792
				CAATCACACATATACAAAAACGTTCAAGCAATTAAACTTTCTTTAAACTCTCTCTCTTAAACTCTTCTTAAATCTCGCAGAAATTTCCCTTCAAGCTTTTCACTCACTGAACTCAATGGCATCCATTACTTTCGGTAACGCGTGCACTGTCGTCTTCGGACAAGTAAGGAAGGAGGAAGTCACTGCCGGACCTGTGGCAGTGAACTTGAATGAAGGCACAAGAGTGGTGGTTGTGCCAACTGCGGCACAAATGGCAACACCCACGCCAAGTGCTAGCATTAAGATCATTAATAGATGGTCTAATAAAGCTGTCTCCTCATATGAGAGACAAGTAGAGGATGTATTCGCGAACTTTTTCGCGAAAAAGGAGAGGAGTGACGAGCTTTTAACTCGTTACTA…	9701	MATIMFGDFTVQLKHNIRTEKRRKLVKTTRLEKEVRMETVHVQVMENITVGCTERCAGLSAYTKSSLKRAIKEGDLSASGGCIYCGLRALVGEGRERVISVPMMVAQQQEVVVTKEVPYVYEEEYEVEVPCLVTELVQLNKNTIQASNVCETPVQTKVINNIVTKDMMAKSEPSLKQVSRALIVAGKKEVDNYNLAIKKMDEAMQQNSVLQRKLLIQQQSTIEQRPKGAVQLRLCSYEQAKERAQLARKRQEEEEAFLQGKYQQREYIGKVLEPISLQKGVSIGFRSSYWHRSFTKPVNTPPKKKVEAPAKVLREILSVARDKGMNIEFIGHRTKRFTARYVSRGHSIIPKITLPHEDGKYKKKELDINIYSQSLAALCAHGIYRCLEDAEIKPGDSGL…
						>2917-3141
						NYWRRAQQGVVRAKLVGKILFNHFLEASAKAYYGTFAKHKATRYRRQVRNLMYLVTWKDQGPIQWSKKCGIRNV
Sangan	P06	Bean common mosaic virus	OR734864	>BCMV-P06-1		>124-9792
				ACAACTCATAAAGACAACAAAGAATACAAACGCATCCAAAATTTTTATCTTTCACTCTCAAGCAACCCAAGCTACCCGTTCATTTTAAAGCATTCTAATATCTTCTTACAACAACCATCTGAAATGGCAACAATCATGTTTGGAGATTTCACTGTGCAGCTGAAGCACAACATTAGAACAGAGAAGAGGCGGAAATTGGTGAAAACTACAAGGCTTGAAAAGGAAGTGCGCATGGAGACTGTTCATGTGCAGGTTATGGAGAACATCACTGTAGGATGTACAGAAAGATGCGCGGGCCTGAGCGCATACACAAAATCGTCTCTTAAAAGGGCAATTAAAGAAGGCGATTTGAGTGCATCAGGGGGATGTATTTACTGCGGGCTCCGAGCCTTGGTTGGA…	10045	MATIMFGDFTVQLKHNIRTEKRRKLVKTTRLEKEVRMETVHVQVMENITVGCTERCAGLSAYTKSSLKRAIKEGDLSASGGCIYCGLRALVGEGRERVISVPMMVAQQQEVVVTKEVPYVYEEEYEVEVPCLVTELVQLNKNTIQASNVCETPVQTKVINNIVTKDMMAKSEPSLKQVSRALIVAGKKEVDNYNLAIKKMDEAMQQNSVLQRKLLIQQQSTIEQRPKGAVQLRLCSYEQAKERAQLARKRQEEEEAFLQGKYQQREYIGKVLEPISLQKGVSIGFRSSYWHRSFTKPVNTPPKKKVEAPAKVLREILSVARDKGMNIEFIGHRTKRFTARYVSRGHSIIPKITLPHEDGKYKKKELDINIYSQSLAALCAHGIYRCLEDAEIKPGDSGL…
						>3282-3506
						NLYKSFKAGMARFKLVGKILCNMAFEAILSGYGKRFDQESYRRKRRIFCLLCERVLHNCEVTPQKQERFNFARM
Sangan	P06	Bean common mosaic virus	OR734865	>BCMV-P06-2		>124-9792
				ACAACTCATAAAGACAACAAAGAATACAAACGCATCCAAAATTTTTATCTTTCACTCTCAAGCAACCCAAGCTACCCGTTCATTTTAAAGCATTCTAATATCTTCTTACAACAACCATCTGAAATGGCAACAATCATGTTTGGAGATTTCACTGTGCAGCTGAAGCACAACATTAGAACAGAGAAGAGGCGGAAATTGGTGAAAACTACAAGGCTTGAAAAGGAAGTGCGCATGGAGACTGTTCATGTGCAGGTTATGGAGAACATCACTGTAGGATGTACAGAAAGATGCGCGGGCCTGAGCGCATACACAAAATCGTCTCTTAAAAGGGCAATTAAAGAAGGCGATTTGAGTGCATCAGGGGGATGTATTTACTGCGGGCTCCGAGCCTTGGTTGGA…	10045	MATIMFGDFTVQLKHNIRTEKRRKLVKTTRLEKEVRMETVHVQVMENITVGCTERCAGLSAYTKSSLKRAIKEGDLSASGGCIYCGLRALVGEGRERVISVPMMVAQQQEVVVTKEVPYVYEEEYEVEVPCLVTELVQLNKNTIQASNVCETPVQTKVINNIVTKDMMAKSEPSLKQVSRALIVAGKKEVDNYNLAIKKMDEAMQQNSVLQRKLLIQQQSTIEQRPKGAVQLRLCSYEQAKERAQLARKRQEEEEAFLQGKYQQREYIGKVLEPISLQKGVSIGFRSSYWHRSFTKPVNTPPKKKVEAPAKVLREILSVARDKGMNIEFIGHRTKRFTARYVSRGHSIIPKITLPHEDGKYKKKELDINIYSQSLAALCAHGIYRCLEDAEIKPGDSGL…
						>3282-3506
						NLYKSFKAGMARFKLVGKILCNMAFEAILSGYGKRFDQESYRRKRRIFCLLCERVLHNCEVTPQKQERFNFARM
Sinpalkwang	P08	Cucumber mosaic virus RNA3	OR734891	>CMV-RNA3-P08-1		>106-945
				GTAATCTTACCACTGTGTGTGTGCGTCGTGTCGAGTCGTGCTGTCCGCACATTTGAGTCGTGCTGTCCGCACCTTTTCTTTTCAGTGTGTTAGAATACCCGAGGCATGGCTTTCCAAGGTACCAGCAGGACTTTAACCCAACAGTCCTCAGCGGCTACGTCTGACGAACTTCAACAGATATTATTTAGCCCTGAAGCCATTAAGAAAATGGCTGCTGAGTGTGACCTAGGCCGGCATCATTGGATGCGCGCTGATAATGCAATTTCAGTCCGGCCCCTCGTTCCCGAAGTAACCCATGGTCGCATTGCTTCCTTCTTTAAGTCTGGATATGATGTTGGTGAATTGTGCTCTAAAGGATACATGAGCGTCCCTCAAGTGTTGTGTGCTGTTACTCGAACA…	2201	MAFQGTSRTLTQQSSAATSDELQQILFSPEAIKKMAAECDLGRHHWMRADNAISVRPLVPEVTHGRIASFFKSGYDVGELCSKGYMSVPQVLCAVTRTVSTDAEGSLRIYLADLGDKELSPIDKQCVTLHNHDLPALVSFQPTYDCPMETIGNRKRCFAVVIERHGYVGYTGTTASVCSNWQARFSSKNNNYTHIAAGKTLVLPFNRLAEQTRPSAVARLLKSQLSNIESSQYVLTGSKINQNARSESEELNVESPPAAIGSSSASRFESFRPQVVNGL
						>1243-1899
						MDKSESTSAGRNRRRRPRRGSRSASSSADATFRVLSQQLSRLNKTLAAGRPTINHPTFVGSERCKPGYTFSSITLKPPKIDRGSYYGKRLLLPDSVTEFDKKLVSRIQIRVNPLPKFDSTVWVTVRKVPASSDLSVAAISAMFADGASPVLVYQYAASGVQANNKLLYDLSAMRADIGDMRKYAVLVYSKDDALETDELVLHVDIEHQRIPTSGVLPV
Sinpalkwang	P08	Cucumber mosaic virus RNA3	OR734892	>CMV-RNA3-P08-2		>106-945
				GTAATCTTACCACTGTGTGTGTGCGTCGTGTCGAGTCGTGCTGTCCGCACATTTGAGTCGTGCTGTCCGCACCTTTTCTTTTCAGTGTGTTAGAATACCCGAGGCATGGCTTTCCAAGGTACCAGCAGGACTTTAACCCAACAGTCCTCAGCGGCTACGTCTGACGAACTTCAACAGATATTATTTAGCCCTGAAGCCATTAAGAAAATGGCTGCTGAGTGTGACCTAGGCCGGCATCATTGGATGCGCGCTGATAATGCAATTTCAGTCCGGCCCCTCGTTCCCGAAGTAACCCATGGTCGCATTGCTTCCTTCTTTAAGTCTGGATATGATGTTGGTGAATTGTGCTCTAAAGGATACATGAGCGTCCCTCAAGTGTTGTGTGCTGTTACTCGAACA…	2199	MAFQGTSRTLTQQSSAATSDELQQILFSPEAIKKMAAECDLGRHHWMRADNAISVRPLVPEVTHGRIASFFKSGYDVGELCSKGYMSVPQVLCAVTRTVSTDAEGSLRIYLADLGDKELSPIDKQCVTLHNHDLPALVSFQPTYDCPMETIGNRKRCFAVVIERHGYVGYTGTTASVCSNWQARFSSKNNNYTHIAAGKTLVLPFNRLAEQTRPSAVARLLKSQLSNIESSQYVLTGSKINQNARSESEELNVESPPAAIGSSSASRFESFRPQVVNGL
						>1243-1899
						MDKSESTSAGRNRRRRPRRGSRSASSSADATFRVLSQQLSRLNKTLAAGRPTINHPTFVGSERCKPGYTFSSITLKPPKIDRGSYYGKRLLLPDSVTEFDKKLVSRIQIRVNPLPKFDSTVWVTVRKVPASSDLSVAAISAMFADGASPVLVYQYAASGVQANNKLLYDLSAMRADIGDMRKYAVLVYSKDDALETDELVLHVDIEHQRIPTSGVLPV
Sinpalkwang	P08	Cucumber mosaic virus RNA1	OR734893	>CMV-RNA1-P08		>84-3065
				AGCGTACGGTTCAATCCCTGCCTCCCCTGTGAAAATAACCCTTTGAAAACCTCTCTCTTCTAATCTTTTCTCTGATAATTCCTATGGCGACGTCCTCGTTCAATATCAATGAATTGGTAGCCTCCCACGGCGATAAAGGACTACTCGCGAACGCCCTCGTTGATAAGACAGCTCATGAGCAGCTTGAGGAGCAATTACAGCATCAACGTAGAGGCCGTAAGGTCTACATTCGGAACGTTCTGAGTGTAAAGGATTCTGAGGTCATTCGGAATCGGTATGGAGGAAAGTACGACCTCCATCTTACCCAGCAGGAGTTTGCTCCCCACGGCCTAGCTGGTGCCCTCCGCTTGTGTGAAACTCTCGATTGTCTAGACTCTTTCCCTTCATCAGGTCTGCGGC…	3342	MATSSFNINELVASHGDKGLLANALVDKTAHEQLEEQLQHQRRGRKVYIRNVLSVKDSEVIRNRYGGKYDLHLTQQEFAPHGLAGALRLCETLDCLDSFPSSGLRQDLVLDFGGSWVTHYLRGHNVHCCSPCLGIRDKMRHAERLMNMRKIILNDPQQFDGRQPDFCTHPAADCKVQAHFAISIHGGYDMGFRGLCEAMNAHGTTILKGTMMFDGAMMFDDQGVIPELNCQWRKIRSAFSEAEDVTPLSGKLNSTIFTRVRKFKTLVAFDFVNESTMSYVHDWENIKSFLTDQTYSYRGMTYGIERCVINAGIMTYKIIGVPGICPPELIRHCIWFPSIKDYVGLKIPASQDLVEWKTVRILTSTLRETEEIAMRCYNDKKAWMEQFKVILGVLSAKSS…
Sinpalkwang	P08	Cucumber mosaic virus RNA2	OR734894	>CMV-RNA2-P08		>66-2642
				AGCGTACGGTTCAACCCCTGCCTCCTCTGTGAAACTCCCTAGACTTTCTAGTTTCTTTCTTTCCTATGGCTTCCCCTGCCCCCGCCTTCTCACTAGCCAATCTTTTGAACGGCAGTTACGGTGTTGACACTCCCGAGGAGGTGGAACGCGTGCGACTTGAGCAACGCGAAGAGGCTGCTGCGGCCTGTCGCAATTACAGGCCCTTACCCGCTGTGGATGTCAGCGAGAGTGTCACAGAGGGTGCGCATTCCCTCCGAACTCCAGACGGAGCTCCCTCTGAAGAGGTGTCTGTTGAGTTTGTTACTTACGGTGCTGAAGATTACCTTGAAAAATCTGACGATGAGCTCCTTGTCGCTTTTGAGACGATGGTCAAACCCATGCGTATCGGACAACTATGGT…	3027	MASPAPAFSLANLLNGSYGVDTPEEVERVRLEQREEAAAACRNYRPLPAVDVSESVTEGAHSLRTPDGAPSEEVSVEFVTYGAEDYLEKSDDELLVAFETMVKPMRIGQLWCPAFNKCSFISSIAMARALLLAPRTSHRTMKCFEDLVAAIYTKSDFYYDDECEADDVQIDISSRDVPGYSFEPWSRTSGFEPPPICEVCDMIMYQCPCFDFNALKKSCAERTFADDYVIEGLDGVVDNATLLSNLGPFLVPVKCQYEKCPTPTFANPPSLNRATDRVDVNLVQAICDSTLPTHSNYDDSFHQVFVESADYSIDLDHVRLRQSDLIVKIPDSGHMIPVLNTGSGHKRVGTTKEVLTAIKKRNADVPELGDSVNLSRLSKAVAERFFISYINGNSLASSN…
						>2401-2736
						MELNRGAVANVELQLAHMVEVKRHRRRSHKKNRRERGHKSPSERARSNLRLFRFLPFYQVDGSELIRMYHHVSVVELSESEAPCFTLPAKADHDFDDTDWFAGNEWAEGVF
K-all	P08	Peanut mottle virus	OR734879	>PeMoV-P08		>118-9417
				CTCAATCACACATATACAAAAACGTTCAAGCAATTAAACTTTCTTTAAACTCTCTCTCTTAAACTCTTCTTAAATCTCGCAGAAATTTCCCTTCAAGCTTTTCACTCACTGAACTCAATGGCATCCATTACTTTCGGTAACGCATGCACTGTCGTCTTCGGACAAGTAAGGAAGGAGGAAGTCACTGCCGGACCTGTGGCAGTGAACTTGAATGAAGGCACAAGAGTGGTGGTTGTGCCAACTGCGGCACAAATGGCAACACCCACGCCAAGTGCTAGCATTAAGATCATTAATAGATGGTCTAATAAAGCTGTCTCCTCATATGAGAGACAAGTAGAGGATGTATTCGCGAACTTTTTCGCGAAAAAGGAGAGGAGTGACGAGCTTTTAACTCGTTAC…	9700	MASITFGNACTVVFGQVRKEEVTAGPVAVNLNEGTRVVVVPTAAQMATPTPSASIKIINRWSNKAVSSYERQVEDVFANFFAKKERSDELLTRYYGKVVQKGNRLVVKRAPLHVARVLEKQRLQDIEDEKAFLQYRDAGVHVAGSVKFTDTRSRGQTVSFRTEHYKPTGKIVQKKKAQRQRANADVDHFTDEVMKICSADCKQVEFISMGKRRLTAKFKLFGKSVIPCIQLAHEKGRRLRRELDPRIHEQVIAHLVKGRKVRELITDDMVTYGWSGAILNKKLFKRTPFRWDEVVIRGRLYGKLVDARSKLSEYSKDKIHQYSSFEAQFWKGWKNKFDTLHPHNKDHICEPTINNEKCGEIVATVFQAIHPVIKVSCSTCRERLTRASNEELNEYIAIN…
						>2919-3143
						NYWRRAQQGVVRAKLVGKILFNHFLEASAKAYYGTFAKHKATRYRRQVRNLMYLVTWKDQGPIQWSKKCDIRNV
K-all	P08	Bean common mosaic virus	OR734866	>BCMV-P08		>123-9791
				CAACTCATAAAGACAACAAAGAATACAAACGCATCAAGAATTTTTATCTTTCACTCTCAAGCAACCCAAGCTACCCGTTCATTTTAAAGCATTCTAATATCTTCTTACAACAACCATCTGAAATGGCAACAATCATGTTTGGAGATTTCACTGTGCAGCTGAAGCACAACATTAGAACAGAGAAGAGGCGGAAATTGGTGAAAACTACAAGGCTTGAAAAGGAAGTGCGCATGGAGACTGTTCATGTGCAGGTTATGGAGAACATCACTGTAGGATGTACAGAAAGATGCGCGGGCCTGAGCGCATACACAAAATCGTCTCTTAAAAGGGCAATTAAAGAAGGCGATTTGAGTGCATCAGGGGGATGTATTTACTGCGGGCTCCGAGCCTTGGTTGGAG…	10039	MATIMFGDFTVQLKHNIRTEKRRKLVKTTRLEKEVRMETVHVQVMENITVGCTERCAGLSAYTKSSLKRAIKEGDLSASGGCIYCGLRALVGEGRERVISVPMMVAQQQEVVVTKEVPYVYEEEYEVEVPCLVTELVQLNKNTIQASNVCETPVQTKVINNIVTKDMMAKSEPSLKQVSRALIVAGKKEVDNYNLAIKKMDEAMQQNSVLQRKLLIQQQSTIEQRPKGAVQLRLCSYEQAKKRAQLARKRQEEEEAFLQGKYQQREYIGKVLEPISLQKGVSIGFRSSYWHRSFTKPVNTPPKKKVEAPAKVLREILSVARDKGMNIEFIGHRTKRFTARYVSRGHSIIPKITLPHEDGKYKKKELDINIYSQSLAALCAHGIYRCLEDAEIKPGDSGL…
						>3281-3505
						NLYKSFKAGMARFKLVGKILCNMAFEAILSGYGKRFDQESYRRKRRIFCLLCERVLHNCEVTPQKQERFNFARM
Da-an	P09	Peanut mottle virus	OR734880	>PeMoV-P09		>116-9415
				CAATCACACATATACAAAAACGTTCAAGCAATTAAACTTTCTTTAAACTCTCTCTCTTAAACTCTTCTTAAATCTCGCAGAAATTTCCCTTCAAGCTTTTCAATCACTGAACTCAATGGCATCCATTACTTTCGGTAACGCATGCACTGTCGTCTTCGGACAAGTAAGGAAGGAGGAAGTTACTGCCGGACCTGTGGCAGTGAACTTGAATGAAGGCACAAGAGTGGTGGTTGTGCCAACTGCGGCACAAATGGCAACACCCACGCCAAGTGCTAGCATTAAGATCATTAATAGATGGTCTAATAAAGCTGTCTCCTCATATGAGAGACAAGTAGAGGATGTATTCGCGAACTTTTTCGCGAAAAAGGAGAGGAGTGACGAGCTTTTAACTCGTTACTA…	9700	MASITFGNACTVVFGQVRKEEVTAGPVAVNLNEGTRVVVVPTAAQMATPTPSASIKIINRWSNKAVSSYERQVEDVFANFFAKKERSDELLTRYYGKVVQKGNRLVVKRAPLHVARVLEKQRLQDIEDEKAFLQYRDAGVHVAGSVKFTDTRSRGQTVSFRTEHYKPTGKIVQKKKAQRQRANADVDHFTDEVMKICSADCKQVEFISMGKRRLTAKFKLFGKSVIPCIQLAHEKGRRLRRELDPRIHEQVIAHLVKGRKVRELITDDMVTYGWSGAILNKKLFKRTPFRWDEVVIRGRLYGKLVDARSKLSEYSKDKIHQYSSFEAQFWKGWKSKFDTLHPHNKDHICEPTINNEKCGEIVATVFQAIHPVIKVSCSTCRERLTKASNEELNEYIAIN…
						>2917-3141
						NYWRRAQQGVVRAKLVGKILFNHFLEASAKAYYGTFAKHKATRYRRQVRNLMYLVTWKDQGPIQWSKKCDIRNV
Da-an	P09	Bean common mosaic virus	OR734867	>BCMV-P09		>123-9791
				CAACTCATAAAGACAACAAAGAATACAAACGCATCAAGAATTTTTATCTTTCACTCTCAAGCAACCCAAGCTACCCGTTCATTTTAAAGCATTCTAATATCTTCTTACAACAACCATCTGAAATGGCAACAATCATGTTTGGAGATTTCACTGTGCAGCTGAAGCACAACATTAGAACAGAGAAGAGGCGGAAATTGGTGAAAACTACAAGGCTTGAAAAGGAAGTGCGCATGGAGACTGTTCATGTGCAGGTTATGGAGAACATCACTGTAGGATGTACAGAAAGATGCGCGGGCCTGAGCGCATACACAAAATCGTCTCTTAAAAGGGCAATTAAAGAAGGCGATTTGAGTGCATCAGGGGGATGTATTTACTGCGGGCTCCGAGCCTTGGTTGGAG…	10044	MATIMFGDFTVQLKHNIRTEKRRKLVKTTRLEKEVRMETVHVQVMENITVGCTERCAGLSAYTKSSLKRAIKEGDLSASGGCIYCGLRALVGEGRERVISVPMMVAQQQEVVVTKEVPYVYEEEYEVEVPCLVTELVQLNKNTIQASNVCETPVQTKVINNIVTKDMMAKSEPSLKQVSRALIVAGKKEVDNYNLAIKKMDEAMQQNSVLQRKLLIQQQSTIEQRPKGAVQLRLCSYEQAKKRAQLARKRQEEEEAFLQGKYQQREYIGKVLEPISLQKGVSIGFRSSYWHRSFTKPVNTPPKKKVEAPAKVLREILSVARDKGMNIEFIGHRTKRFTARYVSRGHSIIPKITLPHEDGKYKKKELDINIYSQSLAALCAHGIYRCLEDAEIKPGDSGL…
						>3281-3505
						NLYKSFKAGMARFKLVGKILCNMAFEAILSGYGKRFDQESYRRKRRIFCLLCERVLHNCEVTPQKQERFNFARM
Heuksaeng	P10	Bean common mosaic virus	OR734868	>BCMV-P10-1		>125-9793
				AACAACTCATAAAGACAACAAAGAATACAAACGCATCAAGAATTTTTATCTTTCACTCTCAAGCAACCCAAGCTACCCGTTCATTTTAAAGCATTCTAATATCTTCTTACAACAACCATCTGAAATGGCAACAATCATGTTTGGAGATTTCACTGTGCAGCTGAAGCACAACATTAGAACAGAGAAGAGGCGGAAATTGGTGAAAACTACAAGGCTTGAAAAGGAAGTGCGCATGGAGACTGTTCATGTGCAGGTTATGGAGAACATCACTGTAGGATGTACAGAAAGATGCGCGGGCCTGAGCGCATACACAAAATCGTCTCTTAAAAGGGCAATTAAAGAAGGCGATTTGAGTGCATCAGGGGGATGTATTTACTGCGGGCTCCGAGCCTTGGTTGG…	10046	MATIMFGDFTVQLKHNIRTEKRRKLVKTTRLEKEVRMETVHVQVMENITVGCTERCAGLSAYTKSSLKRAIKEGDLSASGGCIYCGLRALVGEGRERVISVPMMVAQQQEVVVTKEVPYVYEEEYEVEVPCLVTELVQLNKNTIQASNVCETPVQTKVINNIVTKDMMAKSEPSLKQVSRALIVAGKKEVDNYNLAIKKMDEAMQQNSVLQRKLLIQQQSTIEQRPKGAVQLRLCSYEQAKKRAQLARKRQEEEEAFLQGKYQQREYIGKVLEPISLQKGVSIGFRSSYWHRSFTKPVNTPPKKKVEAPAKVLREILSVARDKGMNIEFIGHRTKRFTARYVSRGHSIIPKITLPHEDGKYKKKELDINIYSQSLAALCAHGIYRCLEDAEIKPGDSGL…
						>3283-3507
						NLYKSFKAGMARFKLVGKILCNMAFEAILSGYGKRFDQESYRRKRRIFCLLCERVLHNCEVTPQKQERFNFARM
Heuksaeng	P10	Bean common mosaic virus	OR734869	>BCMV-P10-2		>125-9793
				AACAACTCATAAAGACAACAAAGAATACAAACGCATCAAGAATTTTTATCTTTCACTCTCAAGCAACCCAAGCTACCCGTTCATTTTAAAGCATTCTAATATCTTCTTACAACAACCATCTGAAATGGCAACAATCATGTTTGGAGATTTCACTGTGCAGCTGAAGCACAACATTAGAACAGAGAAGAGGCGGAAATTGGTGAAAACTACAAGGCTTGAAAAGGAAGTGCGCATGGAGACTGTTCATGTGCAGGTTATGGAGAACATCACTGTAGGATGTACAGAAAGATGCGCGGGCCTGAGCGCATACACAAAATCGTCTCTTAAAAGGGCAATTAAAGAAGGCGATTTGAGTGCATCAGGGGGATGTATTTACTGCGGGCTCCGAGCCTTGGTTGG…	10046	MATIMFGDFTVQLKHNIRTEKRRKLVKTTRLEKEVRMETVHVQVMENITVGCTERCAGLSAYTKSSLKRAIKEGDLSASGGCIYCGLRALVGEGRERVISVPMMVAQQQEVVVTKEVPYVYEEEYEVEVPCLVTELVQLNKNTIQASNVCETPVQTKVINNIVTKDMMAKSEPSLKQVSRALIVAGKKEVDNYNLAIKKMDEAMQQNSVLQRKLLIQQQSTIEQRPKGAVQLRLCSYEQAKKRAQLARKRQEEEEAFLQGKYQQREYIGKVLEPISLQKGVSIGFRSSYWHRSFTKPVNTPPKKKVEAPAKVLREILSVARDKGMNIEFIGHRTKRFTARYVSRGHSIIPKITLPHEDGKYKKKELDINIYSQSLAALCAHGIYRCLEDAEIKPGDSGL…
						>3283-3507
						NLYKSFKAGMARFKLVGKILCNMAFEAILSGYGKRFDQESYRRKRRIFCLLCERVLHNCEVTPQKQERFNFARM
Tamsil	P11	Bean common mosaic virus	OR734870	>BCMV-P11		>117-9785
				CATAAAGACAACAAAGAATACAAACGCATCCAAAATTTTATCTTTCACTCTCAAGCAACCCAAGCTACCCGTTCATTTTAAAGCATTCTAATATCTTCTTACAACAACCATCTGAAATGGCAACAATCATGTTTGGAGATTTTACTGTGCAGCTGAAGCACAACACTAGAACAGAGAAGAGGCGGAAATTGGTGAAAACTACAAGGCTTGAAAAGGAAGTGCGCATGGAAACTGTTCATGTGCAGGTTATGGAGAACATCACTGTAGGATGTACAGAAAGATGCGCGGGCCTGAGCGCATACACAAAATCGTCTCTTAAAAGGGCAATTAAAGAAGGCGATTTGAGTGCATCAGGGGGATGTATTTACTGCGGGCTCCGAGCCTTGGTTGGAGAAGGGC…	10038	MATIMFGDFTVQLKHNTRTEKRRKLVKTTRLEKEVRMETVHVQVMENITVGCTERCAGLSAYTKSSLKRAIKEGDLSASGGCIYCGLRALVGEGRERVISVPMMVAQQQEVVVTKEVPYVYEEEYEVEVPCLVTELVQLNKNTIQASNVCETPVQTKVINNIVTKDMMAKSEPSLKQASRALIVAGKKEVDNYNLAIKKMDEAMQQNSALQRKLLIQQQSTIEQRPKGAVQLRLCSYEQAKKRAQLARKRQEEEEAFLQGKYQQREYIGKVLEPISLQKGGSIGFRSSYWHRSFTKPVNTPPKKKVEAPAKVLREILSVARDKGMNIEFIGHRTKRFTARYVSRGHSIIPKITLPHEDGKYKKKELDINIYSQSLAALCAHGIYRCLEDAEIKPGDSGL…
						>3275-3499
						NLYKSFKAGMARFKLVGKILCNMAFEAILSGYGKRFDQESYRRKRRIFCLLCERVLHNCEVTPQKQERFNFARM
Sewon	P12	Cucumber mosaic virus RNA1	OR734895	>CMV-RNA1-P12		>85-3066
				GAGCGTACGGTTCAATCCCTGCCTCCCCTGTGAAAATAACCCTTTGAAAACCTCTCTCTTCTAATCTTTTCTCTGATAATTCCTATGGCGACGTCCTCGTTCAATATCAATGAATTGGTAGCCTCCCACGGCGATAAAGGACTACTCGCGAACGCCCTCGTTGATAAGACAGCTCATGAGCAGCTTGAGGAGCAATTACAGCATCAACGTAGAGGCCGTAAGGTCTACATTCGGAACGTTCTGAGTGTAAAGGATTCTGAGGTCATTCGGAATCGGTATGGAGGAAAGTACGACCTCCATCTTACCCAGCAGGAGTTTGCTCCCCACGGCCTAGCTGGTGCCCTCCGCTTGTGTGAAACTCTCGATTGTCTAGACTCTTTCCCTTCATCAGGTCTGCGG…	3273	MATSSFNINELVASHGDKGLLANALVDKTAHEQLEEQLQHQRRGRKVYIRNVLSVKDSEVIRNRYGGKYDLHLTQQEFAPHGLAGALRLCETLDCLDSFPSSGLRQDLVLDFGGSWVTHYLRGHNVHCCSPCLGIRDKMRHAERLMNMRKIILNDPQQFDGRQPDFCTHPAADCKVQAHFAISIHGGYDMGFRGLCEAMNAHGTTILKGTMMFDGAMMFDDQGVIPELNCQWRKIRSAFSEAEDVTPLSGKLNSTIFTRVRKFKTLVAFDFVNESTMSYVHDWENIKSFLTDQTYSYRGMTYGIERCVINAGIMTYKIIGVPGICPPELIRHCIWFPSIKDYVGLKIPASQDLVEWKTVRILTSTLRETEEIAMRCYNDKKAWMEQFKVILGVLSAKSS…
Sewon	P12	Cucumber mosaic virus RNA2	OR734896	>CMV-RNA2-P12-1		>68-2644
				AGAGCGTACGGTTCAACCCCTGCCTCCTCTGTGAAACTCCCTAGACTTTCTAGTTTCTTTCTTTCCTATGGCTTCCCTTGCCCCCGCCTTCTCACTAGCCAATCTTTTGAACGGCAGTTACGGTGTTGACACTCCCGAGGAGGTGGAACGCGTGCGACTTGAGCAACGCGAAGAGGCTGCTGCGGCCTGTCGCAATTACAGGCCCTTACCCGCTGTGGATGTCAGCGAGAGTGTCACAGAGGGTGTGCATTCCCTCCGAACTCCAGACGGAGCTCCCTCTGAAGAGGTGTCTGTTGAGTTTGTTACTTACGGTGCTGAAGATTACCTTGAAAAATCTGACGATGAGCTCCTTGTCGCTTTTGAGACGATGGTCAAACCCATGCGTATCGGACAACTATG…	3029	MASLAPAFSLANLLNGSYGVDTPEEVERVRLEQREEAAAACRNYRPLPAVDVSESVTEGVHSLRTPDGAPSEEVSVEFVTYGAEDYLEKSDDELLVAFETMVKPMRIGQLWCPAFNKCSFISSIAMARALLLAPRTSHRTMKCFEDLVAAIYTKSDFYYDDECEADDVQIDISSRDVPGYSFEPWSRTSGFEPPPICEVCDMIMYQCPCFDFNALKKSCAERTFADDYVIEGLDGVVDNATLLSNLGPFLVPVKCQYEKCPTPTFANPPSLNRATDRVDVNLVQAICDSTLPTHSNYDDSFHQVFVESADYSIDLDHVRLRQSDLIVKIPDSGHMIPVLNTGSGHKRVGTTKEVLTAIKKRNADVPELGDSVNLSRLSKAVAERFFISYINGNSLASSN…
						>2403-2738
						MELNRDAVANVELQLARMVEVRRHRRRSHKKNRRERGHKSPSERARSNLRLFRFLPFYQVDGSELVRMYHHVSVVELSESEAPCFTLPAKADHDFDDTDWFAGNEWAEGAF
Sewon	P12	Cucumber mosaic virus RNA2	OR734897	>CMV-RNA2-P12-2		>68-2644
				AGAGCGTACGGTTCAACCCCTGCCTCCTCTGTGAAACTCCCTAGACTTTCTAGTTTCTTTCTTTCCTATGGCTTCCCTTGCCCCCGCCTTCTCACTAGCCAATCTTTTGAACGGCAGTTACGGTGTTGACACTCCCGAGGAGGTGGAACGCGTGCGACTTGAGCAACGCGAAGAGGCTGCTGCGGCCTGTCGCAATTACAGGCCCTTACCCGCTGTGGATGTCAGCGAGAGTGTCACAGAGGGTGTGCATTCCCTCCGAACTCCAGACGGAGCTCCCTCTGAAGAGGTGTCTGTTGAGTTTGTTACTTACGGTGCTGAAGATTACCTTGAAAAATCTGACGATGAGCTCCTTGTCGCTTTTGAGACGATGGTCAAACCCATGCGTATCGGACAACTATG…	3029	MASLAPAFSLANLLNGSYGVDTPEEVERVRLEQREEAAAACRNYRPLPAVDVSESVTEGVHSLRTPDGAPSEEVSVEFVTYGAEDYLEKSDDELLVAFETMVKPMRIGQLWCPAFNKCSFISSIAMARALLLAPRTSHRTMKCFEDLVAAIYTKSDFYYDDECEADDVQIDISSRDVPGYSFEPWSRTSGFEPPPICEVCDMIMYQCPCFDFNALKKSCAERTFADDYVIEGLDGVVDNATLLSNLGPFLVPVKCQYEKCPTPTFANPPSLNRATDRVDVNLVQAICDSTLPTHSNYDDSFHQVFVESADYSIDLDHVRLRQSDLIVKIPDSGHMIPVLNTGSGHKRVGTTKEVLTAIKKRNADVPELGDSVNLSRLSKAVAERFFISYINGNSLASSN…
						>2403-2738
						MELNRDAVANVELQLARMVEVRRHRRRSHKKNRRERGHKSPSERARSNLRLFRFLPFYQVDGSELVRMYHHVSVVELSESEAPCFTLPAKADHDFDDTDWFAGNEWAEGAF
Sewon	P12	Bean common mosaic virus	OR734871	>BCMV-P12		>128-9796
				TAAAACAACTCATAAAGACAACAAAGAATACAAACGCATCAAGAATTTTTATCTTTCACTCTCAAGCAACCCAAGCTACCCGTTCATTTTAAAGCATTCTAATATCTTCTTACAACAACCATCTGAAATGGCAACAATCATGTTTGGAGATTTCACTGTGCAGCTGAAGCACAACATTAGAACAGAGAAGAGGCGGAAATTGGTGAAAACTACAAGGCTTGAAAAGGAAGTGCGCATGGAGACTGTTCATGTGCAGGTTATGGAGAACATCACTGTAGGATGTACAGAAAGATGCGCGGGCCTGAGCGCATACACAAAATCGTCTCTTAAAAGGGCAATTAAAGAAGGCGATTTGAGTGCATCAGGGGGATGTATTTACTGCGGGCTCCGAGCCTTGGT…	10049	MATIMFGDFTVQLKHNIRTEKRRKLVKTTRLEKEVRMETVHVQVMENITVGCTERCAGLSAYTKSSLKRAIKEGDLSASGGCIYCGLRALVGEGRERVISVPMMVAQQQEVVVTKEVPYVYEEEYEVEVPCLVTELVQLNKNTIQASNVCETPVQTKVINNIVTKDMMAKSEPSLKQVSRALIVAGKKEVDNYNLAIKKMDEAMQQNSVLQRKLLIQQQSTIEQRPKGAVQLRLCSYEQAKKRAQLARKRQEEEEAFLQGKYQQREYIGKVLEPISLQKGVSIGFRSSYWHRSFTKPVNTPPKKKVEAPAKVLREILSVARDKGMNIEFIGHRTKRFTARYVSRGHSIIPKITLPHEDGKYKKKELDINIYSQSLAALCAHGIYRCLEDAEIKPGDSGL…
						>3286-3510
						NLYKSFKAGMARFKLVGKILCNMAFEAILSGYGKRFDQESYRRKRRIFCLLCERVLHNCEVTPQKQERFNFARM
Haeol	P13	Peanut mottle virus	OR734881	>PeMoV-P13		>120-9419
				CTCTCAATCACACATATACAAAAACGTTCAAGCAATTAAACTTTCTTTAAACTCTCTCTCTTAAACTCTTCTTAAATCTCGCAGAAATTTCCCTTCAAGCTTTTCACTCACTGAACTCAATGGCATCCATTACTTTCGGTAACGCATGCACTGTCGTCTTCGGACAAGTAAGGAAGGAGGAAGTCACTGCCGGACCTGTGGCAGTGAACTTGAATGAAGGCACAAGAGTGGTGGTTGTGCCAACTGCGGCACAAATGGCAACACCCACGCCAAGTGCTAGCATTAAGATCATTAATAGATGGTCTAATAAAGCTGTCTCCTCATATGAGAGACAAGTAGAGGATGTATTCGCGAACTTTTTCGCGAAAAAGGAGAGGAGTGACGAGCTTTTAACTCGTT…	9705	MASITFGNACTVVFGQVRKEEVTAGPVAVNLNEGTRVVVVPTAAQMATPTPSASIKIINRWSNKAVSSYERQVEDVFANFFAKKERSDELLTRYYGKVVQKGNRLVVKRAPLHVARVLEKQRLQDIEDEKAFLQYRDAGVHVAGSVKFTDTRSRGQTVSFRTEHYKPTGKIVQKKKAQRQRANADVDHFTDEVMKICSADCKQVEFISMGKRRLTAKFKLFGKSVIPCIQLAHEKGRRLRRELDPRIHEQVIAHLVKGRKVRELITDDMVTYGWSGAILNKKLFKRTPFRWDEVVIRGRLYGKLVDARSKLSEYSKDKIHQYSSFEAQFWKGWKNKFDTLHPHNKDHICEPTINNEKCGEIVATVFQAIHPVIKVSCSTCRERLTRASNEELNEYIAIN…
						>2921-3145
						NYWRRAQQGVVRAKLVGKILFNHFLEASAKAYYGTFAKHKATRYRRQVRNLMYLVTWKDQGPIQWSKKCDIRNV
Haeol	P13	Bean common mosaic virus	OR734872	>BCMV-P13		>120-9788
				CTCATAAAGACAACAAAGAATACAAACGCATCAAGAATTTTTATCTTTCACTCTCAAGCAACCCAAGCTACCCGTTCATTTTAAAGCATTCTAATATCTTCTTACAACAACCATCTGAAATGGCAACAATCATGTTTGGAGATTTCACTGTGCAGCTGAAGCACAACATTAGAACAGAGAAGAGGCGGAAATTGGTGAAAACTACAAGGCTTGAAAAGGAAGTGCGCATGGAGACTGTTCATGTGCAGGTTATGGAGAACATCACTGTAGGATGTACAGAAAGATGCGCGGGCCTGAGCGCATACACAAAATCGTCTCTTAAAAGGGCAATTAAAGAAGGCGATTTGAGTGCATCAGGGGGATGTATTTACTGCGGGCTCCGAGCCTTGGTTGGAGAAG…	10041	MATIMFGDFTVQLKHNIRTEKRRKLVKTTRLEKEVRMETVHVQVMENITVGCTERCAGLSAYTKSSLKRAIKEGDLSASGGCIYCGLRALVGEGRERVISVPMMVAQQQEVVVTKEVPYVYEEEYEVEVPCLVTELVQLNKNTIQASNVCETPVQTKVINNIVTKDMMAKSEPSLKQVSRALIVAGKKEVDNYNLAIKKMDEAMQQNSVLQRKLLIQQQSTIEQRPKGAVQLRLCSYEQAKKRAQLARKRQEEEEAFLQGKYQQREYIGKVLEPISLQKGVSIGFRSSYWHRSFTKPVNTPPKKKVEAPAKVLREILSVARDKGMNIEFIGHRTKRFTARYVSRGHSIIPKITLPHEDGKYKKKELDINIYSQSLAALCAHGIYRCLEDAEIKPGDSGL…
						>3278-3502
						NLYKSFKAGMARFKLVGKILCNMAFEAILSGYGKRFDQESYRRKRRIFCLLCERVLHNCEVTPQKQERFNFARM
Gowon	P14	Cucumber mosaic virus RNA3	OR734898	>CMV-RNA3-P14		>87-926
				GTTGCGTCGTGTCGAGTCGTGCTGTCCGCACATTTGAGTCGTGCTGTCCGCACCTTTTCTTTTCAGTGTGTTAGAATACCCGAGGCATGGCTTTCCAAGGTACCAGCAGGACTTTAACCCAACAGTCCTCAGCGGCTACGTCTGACGAACTTCAACAGATATTATTTAGCCCTGAAGCCATTAAGAAAATGGCTGCTGAGTGTGACCTAGGCCGGCATCATTGGATGCGCGCTGATAATGCAATTTCAGTCCGGCCCCTCGTTCCCGAAGTAACCCATGGTCGCATTGCTTCCTTCTTTAAGTCTGGATATGATGTTGGTGAATTGTGCTCTAAAGGATACATGAGCGTCCCTCAAGTGTTGTGTGCTGTTACTCGAACAGTCTCTACTGATGCTGAAG…	2176	MAFQGTSRTLTQQSSAATSDELQQILFSPEAIKKMAAECDLGRHHWMRADNAISVRPLVPEVTHGRIASFFKSGYDVGELCSKGYMSVPQVLCAVTRTVSTDAEGSLRIYLADLGDKELSPIDKQCVTLHNHDLPALVSFQPTYDCPMETIGNRKRCFAVVIERHGYVGYTGTTASVCSNWQARFSSKNNNYTHIAAGKTLVLPFNRLAEQTRPSAVARLLKSQLSNIESSQYVLTGSKINQNARSESEELNVESPPAAIGSSSASRFESFRPQVVNGL
						>1224-1880
						MDKSESTSAGRNRRRRPRRGSRSASSSADATFRVLSQQLSRLNKTLAAGRPTINHPTFVGSERCKPGYTFSSITLKPPKIDRGSYYGKRLLLPDSVTEFDKKLVSRIQIRVNPLPKFDSTVWVTVRKVPASSDLSVAAISAMFADGASPVLVYQYAASGVQANNKLLYDLSAMRADIGDMRKYAVLVYSKDDALETDELVLHVDIEHQRIPTSGVLPV
Gowon	P14	Cucumber mosaic virus RNA1	OR734899	>CMV-RNA1-P14		>82-3063
				CGTACGGTTCAATCCCTGCCTCCCCTGTGAAAATAACCCTTTGAAAACCTCTCTCTTCTAATCTTTTCTCTGATAATTCCTATGGCGACGTCCTCGTTCAATATCAATGAATTGGTAGCCTCCCACGGCGATAAAGGACTACTCGCGAACGCCCTCGTTGATAAGACAGCTCATGAGCAGCTTGAGGAGCAATTACAGCATCAACGTAGAGGCCGTAAGGTCTACATTCGGAACGTTCTGAGTGTAAAGGATTCTGAGGTCATTCGGAATCGGTATGGAGGAAAGTACGACCTCCATCTTACCCAGCAGGAGTTTGCTCCCCACGGCCTAGCTGGTGCCCTCCGCTTGTGTGAAACTCTCGATTGTCTAGACTCTTTCCCTTCATCAGGTCTGCGGCAG…	3340	MATSSFNINELVASHGDKGLLANALVDKTAHEQLEEQLQHQRRGRKVYIRNVLSVKDSEVIRNRYGGKYDLHLTQQEFAPHGLAGALRLCETLDCLDSFPSSGLRQDLVLDFGGSWVTHYLRGHNVHCCSPCLGIRDKMRHAERLMNMRKIILNDPQQFDGRQPDFCTHPAADCKVQAHFAISIHGGYDMGFRGLCEAMNAHGTTILKGTMMFDGAMMFDDQGVIPELNCQWRKIRSAFSEAEDVTPLSGKLNSTIFTRVRKFKTLVAFDFVNESTMSYVHDWENIKSFLTDQTYSYRGMTYGIERCVINAGIMTYKIIGVPGICPPELIRHCIWFPSIKDYVGLKIPASQDLVEWKTVRILTSTLRETEEIAMRCYNDKKAWMEQFKVILGVLSAKSS…
Gowon	P14	Cucumber mosaic virus RNA2	OR734900	>CMV-RNA2-P14		>58-2634
				GTTCAACCCCTGCCTCCTCTGTGAAACTCCCTAGACTTTCTAGTTTCTTTCTTTCCTATGGCTTCCCCTGCCCCCGCCTTCTCACTAGCCAATCTTTTGAACGGCAGTTACGGTGTTGACACTCCCGAGGAGGTGGAACGCGTGCGACTTGAGCAACGCGAAGAGGCTGCTGCGGCCTGTCGCAATTACAGGCCCTTACCCGCTGTGGATGTCAGCGAGAGTGTCACAGAGGGTGCGCATTCCCTCCGAACTCCAGACGGAGCTCCCTCTGAAGAGGTGTCTGTTGAGTTTGTTACTTACGGTGCTGAAGATTACCTTGAAAAATCTGACGATGAGCTCCTTGTCGCTTTTGAGACGATGGTCAAACCCATGCGTATCGGACAACTATGGTGCCCTGCG…	2792	MASPAPAFSLANLLNGSYGVDTPEEVERVRLEQREEAAAACRNYRPLPAVDVSESVTEGAHSLRTPDGAPSEEVSVEFVTYGAEDYLEKSDDELLVAFETMVKPMRIGQLWCPAFNKCSFISSIAMARALLLAPRTSHRTMKCFEDLVAAIYTKSDFYYDDECEADDVQIDISSRDVPGYSFEPWSRTSGFEPPPICEVCDMIMYQCPCFDFNALKKSCAERTFADDYVIEGLDGVVDNATLLSNLGPFLVPVKCQYEKCPTPTFANPPSLNRATDRVDVNLVQAICDSTLPTHSNYDDSFHQVFVESADYSIDLDHVRLRQSDLIVKIPDSGHMIPVLNTGSGHKRVGTTKEVLTAIKKRNADVPELGDSVNLSRLSKAVAERFFISYINGNSLASSN…
						>2393-2728
						MELNRGAVANVELQLAHMVEVKRHRRRSHKKNRRERGHKSPSERARSNLRLFRFLPFYQVDGSELIRMYHHVSVVELSESEAPCFTLPAKADHDFDDTDWFAGNEWAEGVF
Heukchan	P15	Cucumber mosaic virus RNA1	OR734901	>CMV-RNA1-P15		>88-3069
				CAAGAGCGTACGGTTCAATCCCTGCCTCCCCTGTGAAAATAACCCTTTGAAAACCTCTCTCTTCTAATCTTTTCTCTGATAATTCCTATGGCGACGTCCTCGTTCAATATCAATGAATTGGTAGCCTCCCACGGCGATAAAGGACTACTCGCGAACGCCCTCGTTGATAAGACAGCTCATGAGCAGCTTGAGGAGCAATTACAGCATCAACGTAGAGGCCGTAAGGTCTACATTCGGAACGTTCTGAGTGTAAAGGATTCTGAGGTCATTCGGAATCGGTATGGAGGAAAGTACGACCTCCATCTTACCCAGCAGGAGTTTGCTCCCCATGGCCTAGCTGGTGCCCTCCGCTTGTGTGAAACTCTCGATTGTCTAGACTCTTTCCCTTCATCAGGTCTG…	3346	MATSSFNINELVASHGDKGLLANALVDKTAHEQLEEQLQHQRRGRKVYIRNVLSVKDSEVIRNRYGGKYDLHLTQQEFAPHGLAGALRLCETLDCLDSFPSSGLRQDLVLDFGGSWVTHYLRGHNVHCCSPCLGIRDKMRHAERLMNMRKIILNDPQQFDGRQPDFCTHPAADCKVQAHFAISIHGGYDMGFRGLCEAMNAHGTTILKGTMMFDGAMMFDDQGVIPELNCQWRKIRSAFSEAEDVTPLSGKLNSTIFTRVRKFKTLVAFDFVNESTMSYVHDWENIKSFLTDQTYSYRGMTYGIERCVINAGIMTYKIIGVPGICPPELIRHCIWFPSIKDYVGLKIPASQDLVEWKTVRILTSTLRETEEIAMRCYNDKKAWMEQFKVILGVLSAKSS…
Heukchan	P15	Cucumber mosaic virus RNA2	OR734902	>CMV-RNA2-P15		>68-2644
				AGAGCGTACGGTTCAACCCCTGCCTCCTCTGTGAAACTCCCTAGACTTTCTAGTTTCTTTCTTTCCTATGGCTTCCCCTGCCCCCGCCTTCTCACTAGCCAATCTTTTGAACGGCAGTTACGGTGTTGACACTCCCGAGGAGGTGGAACGCGTGCGACTTGAGCAACGCGAAGAGGCTGCTGCGGCCTGTCGCAATTACAGGCCCTTACCCGCTGTGGATGTCAGCGAGAGTGTCACAGAGGGTGCGCATTCCCTCCGAACTCCAGACGGAGCTCCCTCTGAAGAGGTGTCTGTTGAGTTTGTTACTTACGGTGCTGAAGATTACCTTGAAAAATCTGACGATGAGCTCCTTGTCGCTTTTGAGACGATGGTCAAACCCATGCGTATCGGACAACTATG…	2837	MASPAPAFSLANLLNGSYGVDTPEEVERVRLEQREEAAAACRNYRPLPAVDVSESVTEGAHSLRTPDGAPSEEVSVEFVTYGAEDYLEKSDDELLVAFETMVKPMRIGQLWCPAFNKCSFISSIAMARALLLAPRTSHRTMKCFEDLVAAIYTKSDFYYDDECEADDVQIDISSRDVPGYSFEPWSRTSGFEPPPICEVCDMIMYQCPCFDFNALKKSCAERTFADDYVIEGLDGVVDNATLLSNLGPFLVPVKCQYEKCPTPTFANPPSLNRATDRVDVNLVQAICDSTLPTHSNYDDSFHQVFVESADYSIDLDHVRLRQSDLIVKIPDSGHMIPVLNTGSGHKRVGTTKEVLTAIKKRNADVPELGDSVNLSRLSKAVAERFFISYINGNSLASSN…
						>2403-2738
						MELNRGAVVNVELQLAHTVEVKRHRRRSHKKNRRERGHKSPSERARSNLRLFRFLPFYQVDGSELIRMYHHVSVVELSESEAPCFTLPAKADHDFDDTDWFAGNEWAEGVF
Heukchan	P15	Peanut mottle virus	OR734882	>PeMoV-P15		>120-9419
				CTCTCAATCACACATATACAAAAACGTTCAAGCAATTAAACTTTCTTTAAACTCTCTCTCTTAAACTCTTCTTAAATCTCGCAGAAATTTCCCTTCAAGCTTTTCACTCACTGAACTCAATGGCATCCATTACTTTCGGTAACGCATGCACTGTCGTCTTCGGACAAGTAAGGAAGGAGGAAGTCACTGCCGGACCTGTGGCAGTGAACTTGAATGAAGGCACAAGAGTGGTGGTTGTGCCAACTGCGGCACAAATGGCAACACCCACGCCAAGTGCTAGCATTAAGATCATTAATAGATGGTCTAATAAAGCTGTCTCCTCATATGAGAGACAAGTAGAGGATGTATTCGCGAACTTTTTCGCGAAAAAGGAGAGGAGTGACGAGCTTTTAACTCGTT…	9705	MASITFGNACTVVFGQVRKEEVTAGPVAVNLNEGTRVVVVPTAAQMATPTPSASIKIINRWSNKAVSSYERQVEDVFANFFAKKERSDELLTRYYGKVVQKGNRLVVKRAPLHVARVLEKQRLQDIEDEEAFLQYRDAGVHVAGSVKFTDTRSRGQTVSFRTEHYKPTGKIVQKKKAQRQRANADVDHFTDEVMKICSADCKQVEFISMGKRRLTAKFKLFGKSVIPCIQLAHEKGRRLRRELDPRIHEQVIAHLVKGRKVRELITDDMVTYGWSGAILNKKLFKRTPFRWDEVVIRGRLYGKLVDARSKLSEYSKDKIHQYSSFEAQFWKGWKNKFDTLHPHNKDHICEPTINNEKCGEIVATVFQAIHPVIKVSCSTCRERLTRASNEELNEYIAIN…
						>2921-3145
						NYWRRAQQGVVRAKLVGKILFNHFLEASAKAYYGTFAKHKATRYRRQVRNLMYLVTWKDQGPIQWSKKCDIRNV
Heukchan	P15	Bean common mosaic virus	OR734873	>BCMV-P15		>117-9785
				CATAAAGACAACAAAGAATACAAACGCATCAAAATTTTTATCTTTTACTCTCAAGCAACCCAAGCTACCCGTTCATTTTAAAGCATTCTAATATCTTCTTACAACAACCATCTGAAATGGCAACAATCATGTTTGGAGATTTCACTGTGCAGCTGAAGCACAACATTAGAACAGAGAAGAGGCGGAAATTGGTGAAAACTACAAGGCTTGAAAAGGAAGTGCGCATGGAGACTGTTCATGTGCAGGTTATGGAGAACATCACTGTAGGATGTACAGAAAGATGCGCGGGCCTGAGCGCATACACAAAATCGTCTCTTAAAAGGGCAATTAAAGAAGGCGATTTGAGTGCATCAGGGGGATGTATTTACTGCGGGCTCCGAGCCTTGGTTGGAGAAGGGC…	10038	MATIMFGDFTVQLKHNIRTEKRRKLVKTTRLEKEVRMETVHVQVMENITVGCTERCAGLSAYTKSSLKRAIKEGDLSASGGCIYCGLRALVGEGRERVISVPMMVAQQQEVVVTKEVPYVYEEEYEVEVPCLVTELVQLNKNTIQASNVCETPVQTKVINNIVTKDMMAKSEPSLKQVSRALIVAGKKEVDNYNLAIKKMDEAMQQNSVLQRKLLIQQQSTIEQRPKGAVQLRLCSYEQAKKRAQLARKRQEEEEAFLQGKYQQREQIGKVLEPISLQKGGSIGFRSSYWHRSFTKPVNTPPKKKVEAPAKVLREILSVARDKGMNIEFIGHRTKRFTARYVSRGHSIIPKITLPHEDGKYKKKELDINIYSQSLAALCAHGIYRCLEDAEIKPGDSGL…
						>3275-3499
						NLYKSFKAGMARFKLVGKILCNMAFEAILSGYGKRFDQESYRRKRRIFCLLCERVLHNCEVTPQKQERFNFARM
Heukchan	P15	Brassica yellows virus	OR734903	>BrYV-P15		>21-770
				CAGGAGGGAATCCTAAGTAGATGCAATTTGTTGCTCACGACAACCTTCACACTCTAGAAGTAAGAAAAGTCAGGTACCTCCACTCACGACAAGTAACGTTTCTTTTAGCAGGTCTTTTGCTTAACATCGAACAATTCGTAAAAGCAATCAAAGAGCGCAACAATGAATTCAAAATTGATATTTTTCTTCGCTCTCTGCTCTATCAGCTTCCTCTCCACCTCGGAGACCACGTCCACGATGACGTTAGGAAGTCCTTACTTGTCCCCGAACCAGAGCTTTGTGCCTGGTTCTCTTTACAAACGGGATATGCTCCCGCCTCCACCTCAGGCCGTGTTAACTTATACGTGCCAGGAACCAAGACCTCTCGTAGAAGAATCATACAACGATCTCTTGCGAGCA…	5632	MQFVAHDNLHTLEVRKVRYLHSRQVTFLLAGLLLNIEQFVKAIKERNNEFKIDIFLRSLLYQLPLHLGDHVHDDVRKSLLVPEPELCAWFSLQTGYAPASTSGRVNLYVPGTKTSRRRIIQRSLASNFSEKFKRFPECLFVGLEHFQRFLSIWTRDAERRLFSGCREIPVGSHTLVELANLGELLRVMVADEQFHNSRLLSRLAVHCYKIYGEDGFISFWRIANLDYLDCFLTPEEILFSSSVYTEMFV
						>join163-1533,1533-3257
						MNSKLIFFFALCSISFLSTSETTSTMTLGSPYLSPNQSFVPGSLYKRDMLPPPPQAVLTYTCQEPRPLVEESYNDLLRAISQKSSSDFQNVYSLALNIFSDFCLSGLEMLKDASFLAVEKFLWGLTRLWSSLILASFSALWWLMSNFTTPVFCLALLYTVTRFMVKTVSFLFGGLPIWIISIVFSLLKKSFSALRSTPKCLYEKAIDGFKSFTIPQSPPKTCVIPITHASGNHAGYASCVKLYNGENALLTATHVLRDCPNAIAVSARGLQARIPLAEFKTIAKSDKGDVTLLRGPPNWEGLLGCKAANVITAANLAKCKATIYSLEKDGWACGYAEIVGSDGTDAMVLSQTEEGHSGSPYFNGKTILGVHSGASKKRNYNLMAPIPSIPGLTSPTYVF…
						>163-1974
						MNSKLIFFFALCSISFLSTSETTSTMTLGSPYLSPNQSFVPGSLYKRDMLPPPPQAVLTYTCQEPRPLVEESYNDLLRAISQKSSSDFQNVYSLALNIFSDFCLSGLEMLKDASFLAVEKFLWGLTRLWSSLILASFSALWWLMSNFTTPVFCLALLYTVTRFMVKTVSFLFGGLPIWIISIVFSLLKKSFSALRSTPKCLYEKAIDGFKSFTIPQSPPKTCVIPITHASGNHAGYASCVKLYNGENALLTATHVLRDCPNAIAVSARGLQARIPLAEFKTIAKSDKGDVTLLRGPPNWEGLLGCKAANVITAANLAKCKATIYSLEKDGWACGYAEIVGSDGTDAMVLSQTEEGHSGSPYFNGKTILGVHSGASKKRNYNLMAPIPSIPGLTSPTYVF…
						>3461-4069
						MNTVVGRRTINGRRRPRRQTRRIQRNQPVVVVQASRTTQRRPRRRRRGNNRTGRTVPTRGAGSSETFVFSKDNLAGSSSGAITFGPSLSDCPAFSNGILKAYHEYKISMVILEFVSEASSQNSGSIAYELDPHCKLNSLSSTINKFGITKPGRKTFTASFINGIEWHDVAEDQFRILYKGNGSSSIAGSFRITIKCQFHNPK
						>3492-4019
						MEEDDHAGKQGAFSEISQWLWSKPLGQHNADLDDDEEVTTGQEELFLPEEQVQARHLFSQKTISREVPAEQSRSGRVYQTARHSLMEYSRPTMSIKSQWSFWSSSPKPLPKIPVPSLTSWTHTVNSIHSPQRLTNSGSQSPGGKRLQRLSSTGSNGMTLPRTNSGSSTKAMVLHR
						>4256-5470
						MNWTNVDARWYSNNNVKAVPMYVFPVPEGTWSVEISTEGYQPTASTTDPNKGKVDGMIAYSDDQSEVWNVGINQNCNITNLKADNSWKYGHTDMEINNCHFNQGQVLEMDGTISFHVETTGSDASFFLVGPAVQKQSKYNYAVSYGAWTDRDMELGLISVSLDEKDGSRGSAMKRPRREGHSKAVSTWETINLPEKENSEKSITSQRQDSKTQPKQGFSDAGSEDNKEWDFTPGTRMFLPEDFEEPREVQNDDLLRDRGIVVDPSLLEIPDSPPPRADHKDTDPWAEVERYKSSHKALVGEDTRSRQSSLTGGSLAGGSLRKLKPVTPDEYEQAKLKDESRLQYEQDLAEYHRSLKRPSSALIPRDDGELMEMDPSQRKLMKNAGVNLDKYGRPIKKGF…

## Sheet: Table S3
Table S3. Information on BCMV isolates used for phylogenetic tree construction, including accession numbers, hosts, and geographical regions.
Accession number	Host	Geographical region	Phylogroup
AH015028	NA	Australia
AJ312437	cowpea	China:Zhejiang
AJ312438	cowpea	China:Zhejiang	R2
AY112735	Phaseolus vulgaris	NA
AY575773	NA	NA
AY863025	Phaseolus vulgaris	USA
AY968604	NA	NA
DQ666332	Phaseolus vulgaris	Colombia	R3
EU761198	Macroptilium atropurpureum	Australia	R1
GQ219793	Phaseolus vulgaris L.	USA
HG792064	Phaseolus vulgaris	Germany	R1
KC478389	hyacinth bean	China: Shandong province
KC832501	soybean	China
KC832502	mung bean	China
KF114860	Phaseolus vulgaris	India
KF439722	Arachis hypogaea	China
KF919297	NA	USA
KF919298	NA	USA
KF919299	NA	NA	R1
KF919300	NA	NA
KJ508092	Glycine max	South Korea	P
KJ645793	Phaseolus vulgaris	USA	C
KJ807799	Glycine max	China: Wuhan city
KJ807800	Glycine max	China: Wuhan city
KJ807801	Glycine max	China: Wuhan city	S
KJ807802	Glycine max	China: Wuhan city
KJ807803	Glycine max	China: Wuhan city
KJ807804	Glycine max	China: Wuhan city
KJ807805	Glycine max	China: Wuhan city
KJ807806	Glycine max	China: Wuhan city
KJ807807	Glycine max	China: Wuhan city
KJ807808	Glycine max	China: Wuhan city
KJ807809	Glycine max	China: Wuhan city
KJ807810	Glycine max	China: Wuhan city
KJ807811	Glycine max	China: Wuhan city
KJ807812	Glycine max	China: Wuhan city
KJ807813	Glycine max	China: Wuhan city
KJ807814	Glycine max	China: Huai'an city
KJ807815	Glycine max	China: Huai'an city
KJ807816	Glycine max	China: Huai'an city
KJ807817	Glycine max	China: Huai'an city
KJ807818	Glycine max	China: Huai'an city
KJ807819	Glycine max	China: Huai'an city
KJ807820	Glycine max	China: Huai'an city
KJ807821	Glycine max	China: Yancheng city
KM023744	Phaseolus vulgaris	USA: Iowa
KM051425	Glycine max	China: Wuhan city
KM051426	Glycine max	China: Wuhan city
KM051427	Glycine max	China: Wuhan city
KM051428	Glycine max	China: Wuhan city	S
KM051429	Glycine max	China: Wuhan city
KM051430	Glycine max	China: Wuhan city
KM051431	Glycine max	China: Wuhan city
KM076650	Cudrania tricuspidata	South Korea: Naju
KM980459	Arachis hypogaea	Argentina
KP903372	azuki bean	China: Beijing
KT175568	Phaseolus vulgaris	USA
KT175569	Phaseolus vulgaris	USA	R1
KT175570	Phaseolus vulgaris	USA
KU896809	Phaseolus vulgaris	USA
KY057338	common bean (Rajmash)	India	R1
LC582403	Vigna radiata	China
LC683377	Vigna riukiuensis	Japan
LC775775	Phaseolus vulgaris	Viet Nam
MF405189	Phaseolus vulgaris	Tanzania
MF405190	Phaseolus vulgaris	Tanzania
MF405191	Phaseolus vulgaris	Tanzania
MF498886	Common bean	Iran
MF498887	Common bean	Iran
MF498888	Cowpea	Iran
MF498889	Cowpea	Iran
MG640400	NA	Mexico: Cueramaro,Guanajuato
MG640401	NA	Mexico: Celaya, Guanajuato
MG640402	NA	Mexico: Celaya, Guanajuato
MG640403	NA	Mexico: Romita, Guanajuato
MG640404	NA	Mexico: Romita, Guanajuato
MG640405	NA	Mexico: El Cerro Grande, Jalisco
MG640406	NA	Mexico: Arandas, Jalisco
MG640407	NA	Mexico: Arandas, Jalisco
MG640408	NA	Mexico: Tanhuato de Guerrero, Michoacan
MG640409	NA	Mexico: Tanhuato de Guerrero, Michoacan
MG640410	NA	Mexico: Las varas, Nayarit
MG640411	NA	Mexico: Ruiz, Nayarit
MG640412	NA	Mexico: Ruiz, Nayarit
MG640413	NA	Mexico: Bahia de Banderas, Nayarit
MH024838	Phaseolus vulgaris	USA: California
MH024839	Phaseolus vulgaris	USA: Washington
MH024840	Phaseolus vulgaris	USA: Washington
MH024841	Phaseolus vulgaris	USA: California
MH024842	Phaseolus vulgaris	USA: Oregon
MH024843	Phaseolus vulgaris	USA: California
MH220846	Phaseolus vulgaris	Australia
MH220847	Phaseolus vulgaris	Australia
MH568695	Sesamum indicum	China
MH628437	Arachis hypogaea	China: Liaoning
MH744999	Vigna unguiculata	India: BANGALORE	S
MH795801	Vigna unguiculata	India: Dharwad
MK069985	Phaseolus vulgaris INIFAP:CJ16	Mexico: Arandas, Jalisco
MK069986	Phaseolus vulgaris INIFAP:CJ25	Mexico: Santa Maria del Valle, Jalisco
MK069987	Phaseolus vulgaris INIFAP:SJ9	Mexico: Arandas, Jalisco
MK069988	Phaseolus vulgaris INIFAP:CN16	Mexico: Ixtlan del Rio, Nayarit
MK282414	Phaseolus lunatus	USA: Hawaii
MN399727	legume	Germany
MN786956	peanut	China
MN987557	Phaseolus vulgaris	Zambia
MN987558	Phaseolus vulgaris	Zambia
MN987559	Phaseolus vulgaris	Zambia
MT672267	strawberry	China
MW019501	Phaseolus vulgaris (common bean)	South Korea: Hoengseong
MW019505	Phaseolus vulgaris (common bean)	South Korea: Hoengseong
MW620817	Lablab purpureus (country bean)	Bangladesh
MW620818	Lablab purpureus (country bean)	Bangladesh
MW620819	Lablab purpureus (country bean)	Bangladesh
MW620820	Lablab purpureus (country bean)	Bangladesh
MW620821	Vigna unguiculata (yard-long bean)	Bangladesh
MW620822	Vigna unguiculata (yard-long bean)	Bangladesh
MW620823	Vigna unguiculata (yard-long bean)	Bangladesh
MW620824	Vigna unguiculata (yard-long bean)	Bangladesh
MW620825	Vigna unguiculata (yard-long bean)	Bangladesh
MW620826	Phaseolus vulgaris (Rajma bean)	Nepal
MW620827	Phaseolus vulgaris (Rajma bean)	Nepal
MW620828	Vigna unguiculata (yard-long bean)	Nepal
MW620829	Vigna unguiculata (yard-long bean)	Cambodia
MW675688	Phaseolus vulgaris	India
MW675689	Phaseolus vulgaris	India
MZ405649	Phaseolus vulgaris	USA: New York State
MZ442682	Peanut	Turkey
MZ442683	Peanut	Turkey
MZ442684	Peanut	Turkey
MZ670770	Nandina domestica	China: Lin'an Zhejiang Province
NC_002600	NA	NA
NC_003397	cowpea	China:Zhejiang
OK156169	Phaseolus vulgaris	India
OK558632	cowpea	Nigeria
OK558633	cowpea	Nigeria
OK558634	peanut	USA
OL871237	Pachyrhizus erosus	China
ON843751	Arachis hypogaea	South Korea
ON843752	Arachis hypogaea	South Korea
ON843753	Arachis hypogaea	South Korea
OP828732	Phaseolus vulgaris	China
OQ448156	Securigera varia	Slovakia
OQ993347	Glycine max	Taiwan: Pingtung County
OR082762	Vigna unguiculata	USA: Florida
OR734859	Arachis hypogaea cv. Palgwang	South Korea
OR734860	Arachis hypogaea cv. Agwang	South Korea
OR734861	Arachis hypogaea cv. Agwang	South Korea
OR734862	Arachis hypogaea cv. Baekjung	South Korea
OR734863	Arachis hypogaea cv. Pungan	South Korea
OR734864	Arachis hypogaea cv. Sangan	South Korea
OR734865	Arachis hypogaea cv. Sangan	South Korea
OR734866	Arachis hypogaea cv. Keiol	South Korea
OR734867	Arachis hypogaea cv. Daan	South Korea
OR734868	Arachis hypogaea cv. Heuksaeng	South Korea
OR734869	Arachis hypogaea cv. Heuksaeng	South Korea
OR734870	Arachis hypogaea cv. Tamsil	South Korea
OR734871	Arachis hypogaea cv. Sewon	South Korea
OR734872	Arachis hypogaea cv. Haeol	South Korea
OR734873	Arachis hypogaea cv. Heukchan	South Korea
U05771	Arachis hypogea	NA
U34972	Arachis hypogea	NA

## Sheet: Table S4
Table S4. Information on PeMoV isolates used for phylogenetic tree construction, including accession numbers, hosts, and geographical regions.
Accession number	Host	Geographical region
AF023848	NA	NA
KF977830	Glycine max	South Korea
KU708532	Arachis pintoi	Colombia: Medellin
KY350138	Arachis hypogaea	Brazil
LC260649	Vigna angularis	NA
LC433738	Arachis hypogaea	Kenya
MG640414	NA	Mexico: El Cerro Grande, Jalisco
MH270528	peanut	China
MK396065	Arachis pintoi	Brazil
MT603815	soybean	South Korea
MT603816	soybean	South Korea
MT603817	soybean	South Korea
MT603818	soybean	South Korea
MT603819	soybean	South Korea
MT603852	soybean	South Korea
MT675966	NA	USA
MT790744	soybean (Glycine Max)	China
MW464637	Glycine max	Iran
MW534370	Phaseolus vulgaris	Zambia
MW534371	Phaseolus vulgaris	Zambia
MZ442685	Peanut	Turkey
MZ442686	Peanut	Turkey
MZ442687	Peanut	Turkey
NC_002600	NA	NA
NC_003397	cowpea	China:Zhejiang
OR734874	Arachis hypogaea cv. Palgwang	South Korea
OR734875	Arachis hypogaea cv. Agwang	South Korea
OR734876	Arachis hypogaea cv. Baekjung	South Korea
OR734877	Arachis hypogaea cv. Pungan	South Korea
OR734878	Arachis hypogaea cv. Sangan	South Korea
OR734879	Arachis hypogaea cv. Keiol	South Korea
OR734880	Arachis hypogaea cv. Daan	South Korea
OR734881	Arachis hypogaea cv. Haeol	South Korea
OR734882	Arachis hypogaea cv. Heukchan	South Korea

## Sheet: Table S5
Table S5. Information on BrYV isolates used for phylogenetic tree construction, including accession numbers, hosts, and geographical regions.
Accession number	Host	Geographical region
HQ388349	Brassica napus var. napobrassica	China: Beijing
HQ388350	Brassica campestris L.	China: Jiangsu
HQ388351	Brassica campestris L.	China: Jiangsu
JN015068	NA	China
JQ862472	NA	Australia
KF015269	Brassica rapa pekinensis	China: Beijing
KF923236	Chinese cabbage	South Korea
KR706247	tobacco	China
KU726090	Arachis pintoi	Colombia
KU726091	Arachis pintoi	Colombia
KY310572	Brassica napus	China
LC428358	Brassica rapa subsp. pekinensis	Japan: Hokkaido, Chitose
LC428359	Sinapis alba	Japan: Hokkaido, Naganuma
LC428360	Brassica rapa subsp. Rapa	Japan: Okayama, Niimi
LC428361	Brassica napus	Japan: Okayama, Kurashiki
LC428362	Brassica oleracea var. capitata	Japan: Hokkaido, Date
LC428363	Raphanus sativus	Japan: Okayama, Kurashiki
LC428364	Raphanus sativus	Japan: Hokkaido, Tobetsu
LC428365	Raphanus sativus	Japan: Okayama, Kurashiki
LR584019	NA	NA
LR584020	NA	NA
LR584021	NA	NA
LR584024	NA	NA
LR584025	NA	NA
LR584026	NA	NA
LR584027	NA	NA
MF314820	Tobacco	China
MK057527	tobacco	China: Yunnan
MK450519	Raphanus raphanistrum subsp. sativus	Germany
MK450520	Pisum sativum	Germany
MK616236	Nicotiana tabacum	China: Henan
MN497801	Pisum sativum	Germany
MN497802	Pisum sativum	Germany
MN497804	Pisum sativum	Germany
MN497805	Pisum sativum	Germany
MN497806	Pisum sativum	Germany
MN497807	Pisum sativum	Germany
MN497808	Pisum sativum	Germany
MN497811	Pisum sativum	Germany
MT586571	Cicer arietinum	Australia
MT586572	Cicer arietinum	Australia
MT586573	Cicer arietinum	Australia
MT586574	Lens culinaris	Australia
MT586576	Brassica napus	Australia
MT586577	Brassica napus	Australia
MT586578	Brassica napus	Australia
MT586579	Pisum sativum	Australia
MT586580	Brassica napus	Australia
MT586581	Sinapis arvensis	Australia
MT586582	Brassica napus	Australia
MT586583	Pisum sativum	Australia
MT586584	Brassica napus	Australia
MT586585	Brassica napus	Australia
MT586586	Pisum sativum	Australia
MT586589	Lens culinaris	Australia
MT586590	Brassica napus	Australia
MT586591	Brassica napus	Australia
MT586592	Brassica napus	Australia
MT586593	Brassica napus	Australia
MT586594	Brassica napus	Australia
MT586595	Brassica napus	Australia
MT586596	Cicer arietinum	Australia
MT586597	Brassica napus	Australia
MT586598	Beta vulgaris	Australia
MT955607	Brassica napus cv. IOWA	Greece
MW537050	Brassica oleracea	Philippines
MW854285	Physalis pubescens	Germany
MZ313372	Brassica oleracea var. capitata cv. Esmeralda 235	Brazil: Araucaria, Parana
MZ442679	Peanut	Turkey
MZ666129	strawberry	China
NC_003743	NA	NA
NC_016038	Brassica napus var. napobrassica	China: Beijing
OK030750	Pisum sativum	United Kingdom
OK030767	Pisum sativum	United Kingdom
OK030772	Pisum sativum	United Kingdom
OK030773	Pisum sativum	United Kingdom
OK030774	Pisum sativum	United Kingdom
OK030778	Pisum sativum	United Kingdom
OK030780	Pisum sativum	United Kingdom
OK030781	Pisum sativum	United Kingdom
OK030782	Pisum sativum	United Kingdom
OK030783	Pisum sativum	United Kingdom
OK030785	Pisum sativum	United Kingdom
OK030788	Pisum sativum	United Kingdom
OK030789	Pisum sativum	United Kingdom
OK030790	Pisum sativum	United Kingdom
OK030791	Pisum sativum	United Kingdom
OK030793	Pisum sativum	United Kingdom
OM469309	Raphanus raphanistrum	Australia
ON060762	strawberry	China
ON804808	Brassica napus	China: Jiangsu
ON804809	Brassica napus	China: Jiangsu
ON804810	Brassica napus	China: Jiangsu
OP183548	Brassica napus	Germany
OP485286	Scutellaria baicalensis	China
OP719311	oilseed rape	Sweden
OQ377541	Brassica rapa subsp. pekinensis	Australia
OQ469815	Diaphorina citri	China
OR734903	Arachis hypogaea cv. Heukchan	South Korea
X13063	NA	NA

## Sheet: Table S6
Table S6. Information on CMV RNA1 isolates used for phylogenetic tree construction, including accession numbers, hosts, and geographical regions.
Accession number	Host	Geographical region
AB079889	NA	NA
AB124834	NA	NA
AB188228	NA	Japan: Kyoto
AB188231	NA	Japan: Saitama
AB188234	NA	Japan: Kyoto
AB368496	NA	Japan:Kagawa, Toyonaka
AB368499	Solanum lycopersicum	Japan: Hokkaido, Kameda, Ohno-cho
AB506795	NA	South Korea
AB506798	NA	South Korea
AB920561	Nicotiana tabacum	Japan
AJ276479	NA	South Korea
AJ304393	Alstroemeria	NA
AJ304404	Alstroemeria	NA
AJ304405	Alstroemeria	NA
AM183114	tomato	Spain:Barcelona
AM183117	tomato	Spain:Barcelona
AY429435	Arachis hypogaea L.	China
D00356	NA	NA
DQ399548	Pinellia ternata	China
DQ402477	NA	China
EF202595	Lycopersicon esculentum	China
EF202595	Lycopersicon esculentum	China
EF213023	Brassica chinensis	China
EU723568	Pinellia ternata	China
FJ268744	Canna sp.	China
GQ374453	Rheum rhaponticum	Australia
HE793685	Ranunculus asiaticus	France
HE962478	Capsicum sp.	Italy:North Italy
HE971293	Capsicum annuum	Tunisia
HE971307	Capsicum annuum	Tunisia
HE971355	Capsicum annuum	Tunisia
HE971356	Capsicum annuum	Tunisia
HE971357	Capsicum annuum	Tunisia
HE971358	Capsicum annuum	Tunisia
HE971359	Capsicum annuum	Tunisia
HE971360	Capsicum annuum	Tunisia
HE971361	Capsicum annuum	Tunisia
HE971363	Capsicum annuum	Tunisia
HE971364	Capsicum annuum	Tunisia
HE971365	Capsicum annuum	Tunisia
HE971366	Capsicum annuum	Tunisia
HE971367	Capsicum annuum	Tunisia
HE971368	Capsicum annuum	Tunisia
HE971369	Capsicum annuum	Tunisia
HE971370	Capsicum annuum	Tunisia
HE971371	Capsicum annuum	Tunisia
HE971372	Capsicum annuum	Tunisia
HE971373	Capsicum annuum	Tunisia
HE971374	Capsicum annuum	Tunisia
HE971375	Capsicum annuum	Tunisia
HE971376	Capsicum annuum	Tunisia
HE971377	Capsicum annuum	Tunisia
HE971379	Capsicum annuum	Tunisia
HE971380	Capsicum annuum	Tunisia
HE971381	Capsicum annuum	Tunisia
HE971382	Capsicum annuum	Tunisia
HE971383	Capsicum annuum	Tunisia
HE971384	Capsicum annuum	Tunisia
HE971385	Capsicum annuum	Tunisia
HE971386	Capsicum annuum	Tunisia
HE971387	Capsicum annuum	Tunisia
HE971388	Capsicum annuum	Tunisia
HE971389	Capsicum annuum	Tunisia
HE971390	Capsicum annuum	Tunisia
HE971391	Capsicum annuum	Tunisia
HE971392	Capsicum annuum	Tunisia
HE971393	Capsicum annuum	Tunisia
HE971394	Capsicum annuum	Tunisia
HE971395	Capsicum annuum	Tunisia
HE971396	Capsicum annuum	Tunisia
HE971397	Capsicum annuum	Tunisia
HE971398	Capsicum annuum	Tunisia
HE971399	Capsicum annuum	Tunisia
HE971400	Capsicum annuum	Tunisia
HE971401	Capsicum annuum	Tunisia
HE971402	Capsicum annuum	Tunisia
HE971403	Capsicum annuum	Tunisia
HE971404	Capsicum annuum	Tunisia
HE971405	Capsicum annuum	Tunisia
HE971406	Capsicum annuum	Tunisia
HE971407	Capsicum annuum	Tunisia
HE971408	Capsicum annuum	Tunisia
HE971409	Capsicum annuum	Tunisia
HE971410	Capsicum annuum	Tunisia
HE971411	Capsicum annuum	Tunisia
HE971412	Capsicum annuum	Tunisia
HE971413	Capsicum annuum	Tunisia
HE971414	Capsicum annuum	Tunisia
HE971415	Capsicum annuum	Tunisia
HE971416	Capsicum annuum	Tunisia
HE971417	Capsicum annuum	Tunisia
HE971420	Capsicum annuum	Tunisia
HE971421	Capsicum annuum	Tunisia
HE971423	Capsicum annuum	Tunisia
HE971424	Capsicum annuum	Tunisia
HE971425	Capsicum annuum	Tunisia
HE971426	Capsicum annuum	Tunisia
HE971427	Capsicum annuum	Tunisia
HE971428	Capsicum annuum	Tunisia
HE971429	Capsicum annuum	Tunisia
HE971431	Capsicum annuum	Tunisia
HE971432	Capsicum annuum	Tunisia
HE971433	Capsicum annuum	Tunisia
HE971434	Capsicum annuum	Tunisia
HE971435	Capsicum annuum	Tunisia
HE971436	Capsicum annuum	Tunisia
HE971437	Capsicum annuum	Tunisia
HE971438	Capsicum annuum	Tunisia
HE971440	Capsicum annuum	Tunisia
HE971441	Capsicum annuum	Tunisia
HE971442	Capsicum annuum	Tunisia
HE971443	Capsicum annuum	Tunisia
HE971446	Capsicum annuum	Tunisia
HE971447	Capsicum annuum	Tunisia
HE971448	Capsicum annuum	Tunisia
HE971449	Capsicum annuum	Tunisia
HE971450	Capsicum annuum	Tunisia
HE971451	Capsicum annuum	Tunisia
HE971452	Capsicum annuum	Tunisia
HE971453	Capsicum annuum	Tunisia
HE971467	Capsicum annuum	Tunisia
HE971468	Capsicum annuum	Tunisia
HE971469	Capsicum annuum	Tunisia
HE971470	Capsicum annuum	Tunisia
HE971472	Capsicum annuum	Tunisia
HF572914	Phaseolus vulgaris	USA:New York, Orleans county
HQ283392	tomato	China
JN180309	Zea mays (corn)	South Korea
JX014246	Vigna angularis var. nipponensis	South Korea
KC019299	NA	China
KC527775	Capsicum annuum L. (pepper)	South Korea
KC527776	Capsicum annuum L. (pepper)	South Korea
KC527777	Capsicum annuum L. (pepper)	South Korea
KC527778	Capsicum annuum L. (pepper)	South Korea
KC527779	Capsicum annuum L. (pepper)	South Korea
KC527780	Capsicum annuum L. (pepper)	South Korea
KC527781	Capsicum annuum L. (pepper)	South Korea
KC527782	Capsicum annuum L. (pepper)	South Korea
KC527783	Capsicum annuum L. (pepper)	South Korea
KC527784	Capsicum annuum L. (pepper)	South Korea
KC527785	Capsicum annuum L. (pepper)	South Korea
KC527786	Capsicum annuum L. (pepper)	South Korea
KC527787	Capsicum annuum L. (pepper)	South Korea
KC527788	Capsicum annuum L. (pepper)	South Korea
KC527789	Capsicum annuum L. (pepper)	South Korea
KC527790	Capsicum annuum L. (pepper)	South Korea
KC527790	Capsicum annuum L. (pepper)	South Korea
KC527791	Capsicum annuum L. (pepper)	South Korea
KC527792	Capsicum annuum L. (pepper)	South Korea
KC527793	Capsicum annuum L. (pepper)	South Korea
KC527794	Capsicum annuum L. (pepper)	South Korea
KC527795	Capsicum annuum L. (pepper)	South Korea
KC527796	Capsicum annuum L. (pepper)	South Korea
KC527797	Capsicum annuum L. (pepper)	South Korea
KC527798	Capsicum annuum L. (pepper)	South Korea
KC527799	Capsicum annuum L. (pepper)	South Korea
KC527800	Capsicum annuum L. (pepper)	South Korea
KC527801	Capsicum annuum L. (pepper)	South Korea
KC527802	Capsicum annuum L. (pepper)	South Korea
KC527803	Capsicum annuum L. (pepper)	South Korea
KC527804	Capsicum annuum L. (pepper)	South Korea
KC527805	Capsicum annuum L. (pepper)	South Korea
KC527806	Capsicum annuum L. (pepper)	South Korea
KC527807	Capsicum annuum L. (pepper)	South Korea
KC527808	Capsicum annuum L. (pepper)	South Korea
KC527809	Capsicum annuum L. (pepper)	South Korea
KC527810	Capsicum annuum L. (pepper)	South Korea
KC527811	Capsicum annuum L. (pepper)	South Korea
KC527812	Capsicum annuum L. (pepper)	South Korea
KC527813	Capsicum annuum L. (pepper)	South Korea
KC527814	Capsicum annuum L. (pepper)	South Korea
KC527815	Capsicum annuum L. (pepper)	South Korea
KC527816	Capsicum annuum L. (pepper)	South Korea
KC527817	Capsicum annuum L. (pepper)	South Korea
KC527818	Capsicum annuum L. (pepper)	South Korea
KC527819	Capsicum annuum L. (pepper)	South Korea
KJ400002	Glycine soja	South Korea: Suwon
KM272277	Capsicum annuum	India: Kolar, Karnataka
KM434204	Cymbidium sp.	Australia
KP033524	pepper	South Korea: Jincheon
KP165580	NA	Germany
KR535605	passion fruit	South Korea
KT004542	Piper nigrum L (black pepper)	China
KT310080	Rorippa palustris	South Korea
KT350980	maize	China
KU255787	Piper nigrum	China: Hainan province
KU255790	Piper nigrum	China: Hainan province
KU558987	Rosmarinus officinalis	France
KU947029	black pepper cultivar Panniyur 1	India: Kodagu, Karnataka, Kodlipet
KX013370	Lycopersicon esculentum	China
KX660756	maize	China
KY794708	Metaplexis japonica	China
KY886409	Spinacia oleracea	Brazil
LC066435	Raphanus sativus	Japan
LC339509	Zea mays	Japan
LC363917	Corchorus olitorius	Japan
MG025947	Rhizoctonia solani	China
MG182148	tomato cv Moneymaker	Australia
MG470798	Capsicum sp.	Rwanda
NC_002034	NA	NA
OR734883	Arachis hypogaea cv. Agwang	South Korea
OR734888	Arachis hypogaea cv. Sangan	South Korea
OR734893	Arachis hypogaea cv. Keiol	South Korea
OR734895	Arachis hypogaea cv. Sewon	South Korea
OR734899	Arachis hypogaea cv. Gowon	South Korea
OR734901	Arachis hypogaea cv. Heukchan	South Korea

## Sheet: Table S7
Table S7. Information on CMV RNA2 isolates used for phylogenetic tree construction, including accession numbers, hosts, and geographical regions.
Accession number	Host	Geographical region
AB079890	NA	NA
AB124835	NA	NA
AB188229	NA	Japan: Kyoto
AB188232	NA	Japan: Saitama
AB188235	NA	Japan: Kyoto
AB368497	NA	Japan:Kagawa, Toyonaka
AB368500	Solanum lycopersicum	Japan: Hokkaido, Kameda, Ohno-cho
AB506796	NA	South Korea
AB506799	NA	South Korea
AB920778	Nicotiana tabacum	Japan
AJ276480	NA	South Korea
AJ304394	Alstroemeria	NA
AJ304395	Alstroemeria	NA
AJ304396	Alstroemeria	NA
AM183115	tomato	Spain:Barcelona
AM183118	tomato	Spain:Barcelona
AY429436	Arachis hypogaea L.	China
D00355	NA	NA
DQ399549	Pinellia ternata	China
DQ412731	NA	China
EF202596	Lycopersicon esculentum	China
EF202596	Lycopersicon esculentum	China
EF213024	Brassica chinensis	China
EU414800	tobacco	China
EU414801	tobacco	China
EU723570	Pinellia ternata	China
FJ268745	Canna sp.	China
GQ374455	Rheum rhaponticum	Australia
HE793686	Ranunculus asiaticus	France
HE962479	Capsicum sp.	Italy:North Italy
HE971476	Capsicum annuum	Tunisia
HE971479	Capsicum annuum	Tunisia
HE971487	Capsicum annuum	Tunisia
HE971488	Capsicum annuum	Tunisia
HE971489	Capsicum annuum	Tunisia
HE971490	Capsicum annuum	Tunisia
HE971491	Capsicum annuum	Tunisia
HE971492	Capsicum annuum	Tunisia
HE971493	Capsicum annuum	Tunisia
HE971495	Capsicum annuum	Tunisia
HE971496	Capsicum annuum	Tunisia
HE971497	Capsicum annuum	Tunisia
HE971498	Capsicum annuum	Tunisia
HE971499	Capsicum annuum	Tunisia
HE971500	Capsicum annuum	Tunisia
HE971501	Capsicum annuum	Tunisia
HE971502	Capsicum annuum	Tunisia
HE971503	Capsicum annuum	Tunisia
HE971504	Capsicum annuum	Tunisia
HE971505	Capsicum annuum	Tunisia
HE971506	Capsicum annuum	Tunisia
HE971507	Capsicum annuum	Tunisia
HE971508	Capsicum annuum	Tunisia
HE971509	Capsicum annuum	Tunisia
HE971511	Capsicum annuum	Tunisia
HE971512	Capsicum annuum	Tunisia
HE971513	Capsicum annuum	Tunisia
HE971514	Capsicum annuum	Tunisia
HE971515	Capsicum annuum	Tunisia
HE971516	Capsicum annuum	Tunisia
HE971517	Capsicum annuum	Tunisia
HE971518	Capsicum annuum	Tunisia
HE971519	Capsicum annuum	Tunisia
HE971520	Capsicum annuum	Tunisia
HE971521	Capsicum annuum	Tunisia
HE971522	Capsicum annuum	Tunisia
HE971523	Capsicum annuum	Tunisia
HE971524	Capsicum annuum	Tunisia
HE971525	Capsicum annuum	Tunisia
HE971526	Capsicum annuum	Tunisia
HE971527	Capsicum annuum	Tunisia
HE971528	Capsicum annuum	Tunisia
HE971529	Capsicum annuum	Tunisia
HE971530	Capsicum annuum	Tunisia
HE971531	Capsicum annuum	Tunisia
HE971532	Capsicum annuum	Tunisia
HE971533	Capsicum annuum	Tunisia
HE971534	Capsicum annuum	Tunisia
HE971535	Capsicum annuum	Tunisia
HE971536	Capsicum annuum	Tunisia
HE971537	Capsicum annuum	Tunisia
HE971538	Capsicum annuum	Tunisia
HE971539	Capsicum annuum	Tunisia
HE971540	Capsicum annuum	Tunisia
HE971541	Capsicum annuum	Tunisia
HE971542	Capsicum annuum	Tunisia
HE971543	Capsicum annuum	Tunisia
HE971544	Capsicum annuum	Tunisia
HE971545	Capsicum annuum	Tunisia
HE971546	Capsicum annuum	Tunisia
HE971547	Capsicum annuum	Tunisia
HE971548	Capsicum annuum	Tunisia
HE971549	Capsicum annuum	Tunisia
HE971552	Capsicum annuum	Tunisia
HE971553	Capsicum annuum	Tunisia
HE971555	Capsicum annuum	Tunisia
HE971556	Capsicum annuum	Tunisia
HE971557	Capsicum annuum	Tunisia
HE971558	Capsicum annuum	Tunisia
HE971559	Capsicum annuum	Tunisia
HE971560	Capsicum annuum	Tunisia
HE971561	Capsicum annuum	Tunisia
HE971563	Capsicum annuum	Tunisia
HE971564	Capsicum annuum	Tunisia
HE971565	Capsicum annuum	Tunisia
HE971566	Capsicum annuum	Tunisia
HE971567	Capsicum annuum	Tunisia
HE971568	Capsicum annuum	Tunisia
HE971569	Capsicum annuum	Tunisia
HE971570	Capsicum annuum	Tunisia
HE971572	Capsicum annuum	Tunisia
HE971573	Capsicum annuum	Tunisia
HE971574	Capsicum annuum	Tunisia
HE971575	Capsicum annuum	Tunisia
HE971578	Capsicum annuum	Tunisia
HE971579	Capsicum annuum	Tunisia
HE971580	Capsicum annuum	Tunisia
HE971581	Capsicum annuum	Tunisia
HE971583	Capsicum annuum	Tunisia
HE971584	Capsicum annuum	Tunisia
HE971585	Capsicum annuum	Tunisia
HE971586	Capsicum annuum	Tunisia
HE971592	Capsicum annuum	Tunisia
HE971593	Capsicum annuum	Tunisia
HE971595	Capsicum annuum	Tunisia
HE971596	Capsicum annuum	Tunisia
HE971598	Capsicum annuum	Tunisia
HF572915	Phaseolus vulgaris	USA:New York, Orleans county
HQ283391	tomato	China
JN180310	Zea mays (corn)	South Korea
JX014247	Vigna angularis var. nipponensis	South Korea
KC019300	NA	China
KC527685	Capsicum annuum L. (pepper)	South Korea
KC527686	Capsicum annuum L. (pepper)	South Korea
KC527687	Capsicum annuum L. (pepper)	South Korea
KC527688	Capsicum annuum L. (pepper)	South Korea
KC527689	Capsicum annuum L. (pepper)	South Korea
KC527690	Capsicum annuum L. (pepper)	South Korea
KC527691	Capsicum annuum L. (pepper)	South Korea
KC527692	Capsicum annuum L. (pepper)	South Korea
KC527693	Capsicum annuum L. (pepper)	South Korea
KC527694	Capsicum annuum L. (pepper)	South Korea
KC527695	Capsicum annuum L. (pepper)	South Korea
KC527696	Capsicum annuum L. (pepper)	South Korea
KC527697	Capsicum annuum L. (pepper)	South Korea
KC527698	Capsicum annuum L. (pepper)	South Korea
KC527699	Capsicum annuum L. (pepper)	South Korea
KC527700	Capsicum annuum L. (pepper)	South Korea
KC527700	Capsicum annuum L. (pepper)	South Korea
KC527701	Capsicum annuum L. (pepper)	South Korea
KC527702	Capsicum annuum L. (pepper)	South Korea
KC527703	Capsicum annuum L. (pepper)	South Korea
KC527704	Capsicum annuum L. (pepper)	South Korea
KC527705	Capsicum annuum L. (pepper)	South Korea
KC527706	Capsicum annuum L. (pepper)	South Korea
KC527707	Capsicum annuum L. (pepper)	South Korea
KC527708	Capsicum annuum L. (pepper)	South Korea
KC527709	Capsicum annuum L. (pepper)	South Korea
KC527710	Capsicum annuum L. (pepper)	South Korea
KC527711	Capsicum annuum L. (pepper)	South Korea
KC527712	Capsicum annuum L. (pepper)	South Korea
KC527713	Capsicum annuum L. (pepper)	South Korea
KC527714	Capsicum annuum L. (pepper)	South Korea
KC527715	Capsicum annuum L. (pepper)	South Korea
KC527716	Capsicum annuum L. (pepper)	South Korea
KC527717	Capsicum annuum L. (pepper)	South Korea
KC527718	Capsicum annuum L. (pepper)	South Korea
KC527719	Capsicum annuum L. (pepper)	South Korea
KC527720	Capsicum annuum L. (pepper)	South Korea
KC527721	Capsicum annuum L. (pepper)	South Korea
KC527722	Capsicum annuum L. (pepper)	South Korea
KC527723	Capsicum annuum L. (pepper)	South Korea
KC527724	Capsicum annuum L. (pepper)	South Korea
KC527725	Capsicum annuum L. (pepper)	South Korea
KC527726	Capsicum annuum L. (pepper)	South Korea
KC527727	Capsicum annuum L. (pepper)	South Korea
KC527728	Capsicum annuum L. (pepper)	South Korea
KC527729	Capsicum annuum L. (pepper)	South Korea
KJ400003	Glycine soja	South Korea: Suwon
KM272278	Capsicum annuum	India: Kolar, Karnataka
KM434205	Cymbidium sp.	Australia
KP033525	pepper	South Korea: Jincheon
KP165581	NA	Germany
KR535606	passion fruit	South Korea
KT004543	Piper nigrum L (black pepper)	China
KT310081	Rorippa palustris	South Korea
KT350981	maize	China
KU255788	Piper nigrum	China: Hainan province
KU255791	Piper nigrum	China: Hainan province
KU558988	Rosmarinus officinalis	France
KU947030	black pepper cultivar Panniyur 1	India: Kodagu, Karnataka, Kodlipet
KX013371	Lycopersicon esculentum	China
KX660757	maize	China
KY794709	Metaplexis japonica	China
KY886410	Spinacia oleracea	Brazil
LC066436	Raphanus sativus	Japan
LC339510	Zea mays	Japan
LC363918	Corchorus olitorius	Japan
MG025948	Rhizoctonia solani	China
MG182149	tomato cv Moneymaker	Australia
MG470799	Capsicum sp.	Rwanda
NC_002035	NA	NA
OR734884	Arachis hypogaea cv. Agwang	South Korea
OR734889	Arachis hypogaea cv. Sangan	South Korea
OR734890	Arachis hypogaea cv. Sangan	South Korea
OR734894	Arachis hypogaea cv. Keiol	South Korea
OR734896	Arachis hypogaea cv. Sewon	South Korea
OR734897	Arachis hypogaea cv. Sewon	South Korea
OR734900	Arachis hypogaea cv. Gowon	South Korea
OR734902	Arachis hypogaea cv. Heukchan	South Korea

## Sheet: Table S8
Table S8. Information on CMV RNA3 isolates used for phylogenetic tree construction, including accession numbers, hosts, and geographical regions.
Accession number	Host	Geographical region
AB079891	NA	NA
AB188230	NA	Japan: Kyoto
AB188233	NA	Japan: Saitama
AB188236	NA	Japan: Kyoto
AB368498	NA	Japan:Kagawa, Toyonaka
AB368501	Solanum lycopersicum	Japan: Hokkaido, Kameda, Ohno-cho
AB506797	NA	South Korea
AB506800	NA	South Korea
AB920779	Nicotiana tabacum	Japan
AF103991	NA	NA
AJ276481	NA	South Korea
AJ304397	Alstroemeria	NA
AJ304398	Alstroemeria	NA
AJ304399	Alstroemeria	NA
AM183116	tomato	Spain:Barcelona
AM183119	tomato	Spain:Barcelona
AY429437	Arachis hypogaea L.	China
D10538	NA	NA
DQ399550	Pinellia ternata	China
DQ412732	NA	China
EF202597	Lycopersicon esculentum	China
EF202597	Lycopersicon esculentum	China
EF213025	Brassica chinensis	China
EU723569	Pinellia ternata	China
FJ268746	Canna sp.	China
GQ374454	Rheum rhaponticum	Australia
HE962480	Capsicum sp.	Italy:North Italy
HE971600	Capsicum annuum	Tunisia
HE971602	Capsicum annuum	Tunisia
HE971604	Capsicum annuum	Tunisia
HE971605	Capsicum annuum	Tunisia
HE971606	Capsicum annuum	Tunisia
HE971607	Capsicum annuum	Tunisia
HE971608	Capsicum annuum	Tunisia
HE971609	Capsicum annuum	Tunisia
HE971610	Capsicum annuum	Tunisia
HE971611	Capsicum annuum	Tunisia
HE971612	Capsicum annuum	Tunisia
HE971613	Capsicum annuum	Tunisia
HE971614	Capsicum annuum	Tunisia
HE971615	Capsicum annuum	Tunisia
HE971616	Capsicum annuum	Tunisia
HE971617	Capsicum annuum	Tunisia
HE971618	Capsicum annuum	Tunisia
HE971619	Capsicum annuum	Tunisia
HE971620	Capsicum annuum	Tunisia
HE971621	Capsicum annuum	Tunisia
HE971622	Capsicum annuum	Tunisia
HE971623	Capsicum annuum	Tunisia
HE971624	Capsicum annuum	Tunisia
HE971625	Capsicum annuum	Tunisia
HE971626	Capsicum annuum	Tunisia
HE971627	Capsicum annuum	Tunisia
HE971628	Capsicum annuum	Tunisia
HE971629	Capsicum annuum	Tunisia
HE971630	Capsicum annuum	Tunisia
HE971631	Capsicum annuum	Tunisia
HE971632	Capsicum annuum	Tunisia
HE971633	Capsicum annuum	Tunisia
HE971634	Capsicum annuum	Tunisia
HE971635	Capsicum annuum	Tunisia
HE971636	Capsicum annuum	Tunisia
HE971637	Capsicum annuum	Tunisia
HE971638	Capsicum annuum	Tunisia
HE971639	Capsicum annuum	Tunisia
HE971640	Capsicum annuum	Tunisia
HE971641	Capsicum annuum	Tunisia
HE971642	Capsicum annuum	Tunisia
HE971643	Capsicum annuum	Tunisia
HE971644	Capsicum annuum	Tunisia
HE971645	Capsicum annuum	Tunisia
HE971646	Capsicum annuum	Tunisia
HE971647	Capsicum annuum	Tunisia
HE971648	Capsicum annuum	Tunisia
HE971649	Capsicum annuum	Tunisia
HE971650	Capsicum annuum	Tunisia
HE971651	Capsicum annuum	Tunisia
HE971652	Capsicum annuum	Tunisia
HE971653	Capsicum annuum	Tunisia
HE971654	Capsicum annuum	Tunisia
HE971655	Capsicum annuum	Tunisia
HE971656	Capsicum annuum	Tunisia
HE971657	Capsicum annuum	Tunisia
HE971658	Capsicum annuum	Tunisia
HE971659	Capsicum annuum	Tunisia
HE971660	Capsicum annuum	Tunisia
HE971661	Capsicum annuum	Tunisia
HE971662	Capsicum annuum	Tunisia
HE971663	Capsicum annuum	Tunisia
HE971664	Capsicum annuum	Tunisia
HE971667	Capsicum annuum	Tunisia
HE971668	Capsicum annuum	Tunisia
HE971669	Capsicum annuum	Tunisia
HE971670	Capsicum annuum	Tunisia
HE971671	Capsicum annuum	Tunisia
HE971672	Capsicum annuum	Tunisia
HE971673	Capsicum annuum	Tunisia
HE971674	Capsicum annuum	Tunisia
HE971675	Capsicum annuum	Tunisia
HE971676	Capsicum annuum	Tunisia
HE971677	Capsicum annuum	Tunisia
HE971678	Capsicum annuum	Tunisia
HE971679	Capsicum annuum	Tunisia
HE971680	Capsicum annuum	Tunisia
HE971681	Capsicum annuum	Tunisia
HE971682	Capsicum annuum	Tunisia
HE971683	Capsicum annuum	Tunisia
HE971684	Capsicum annuum	Tunisia
HE971685	Capsicum annuum	Tunisia
HE971686	Capsicum annuum	Tunisia
HE971687	Capsicum annuum	Tunisia
HE971688	Capsicum annuum	Tunisia
HE971689	Capsicum annuum	Tunisia
HE971690	Capsicum annuum	Tunisia
HE971691	Capsicum annuum	Tunisia
HE971693	Capsicum annuum	Tunisia
HE971694	Capsicum annuum	Tunisia
HE971695	Capsicum annuum	Tunisia
HE971696	Capsicum annuum	Tunisia
HE971698	Capsicum annuum	Tunisia
HE971699	Capsicum annuum	Tunisia
HE971701	Capsicum annuum	Tunisia
HE971702	Capsicum annuum	Tunisia
HE971705	Capsicum annuum	Tunisia
HF572916	Phaseolus vulgaris	USA:New York, Orleans county
HQ283393	tomato	China
JN180311	Zea mays (corn)	South Korea
JX014248	Vigna angularis var. nipponensis	South Korea
KC019301	NA	China
KC527730	Capsicum annuum L. (pepper)	South Korea
KC527731	Capsicum annuum L. (pepper)	South Korea
KC527732	Capsicum annuum L. (pepper)	South Korea
KC527733	Capsicum annuum L. (pepper)	South Korea
KC527734	Capsicum annuum L. (pepper)	South Korea
KC527735	Capsicum annuum L. (pepper)	South Korea
KC527736	Capsicum annuum L. (pepper)	South Korea
KC527737	Capsicum annuum L. (pepper)	South Korea
KC527738	Capsicum annuum L. (pepper)	South Korea
KC527739	Capsicum annuum L. (pepper)	South Korea
KC527740	Capsicum annuum L. (pepper)	South Korea
KC527741	Capsicum annuum L. (pepper)	South Korea
KC527742	Capsicum annuum L. (pepper)	South Korea
KC527743	Capsicum annuum L. (pepper)	South Korea
KC527744	Capsicum annuum L. (pepper)	South Korea
KC527745	Capsicum annuum L. (pepper)	South Korea
KC527745	Capsicum annuum L. (pepper)	South Korea
KC527746	Capsicum annuum L. (pepper)	South Korea
KC527747	Capsicum annuum L. (pepper)	South Korea
KC527748	Capsicum annuum L. (pepper)	South Korea
KC527749	Capsicum annuum L. (pepper)	South Korea
KC527750	Capsicum annuum L. (pepper)	South Korea
KC527751	Capsicum annuum L. (pepper)	South Korea
KC527752	Capsicum annuum L. (pepper)	South Korea
KC527753	Capsicum annuum L. (pepper)	South Korea
KC527754	Capsicum annuum L. (pepper)	South Korea
KC527755	Capsicum annuum L. (pepper)	South Korea
KC527756	Capsicum annuum L. (pepper)	South Korea
KC527757	Capsicum annuum L. (pepper)	South Korea
KC527758	Capsicum annuum L. (pepper)	South Korea
KC527759	Capsicum annuum L. (pepper)	South Korea
KC527760	Capsicum annuum L. (pepper)	South Korea
KC527761	Capsicum annuum L. (pepper)	South Korea
KC527762	Capsicum annuum L. (pepper)	South Korea
KC527763	Capsicum annuum L. (pepper)	South Korea
KC527764	Capsicum annuum L. (pepper)	South Korea
KC527765	Capsicum annuum L. (pepper)	South Korea
KC527766	Capsicum annuum L. (pepper)	South Korea
KC527767	Capsicum annuum L. (pepper)	South Korea
KC527768	Capsicum annuum L. (pepper)	South Korea
KC527769	Capsicum annuum L. (pepper)	South Korea
KC527770	Capsicum annuum L. (pepper)	South Korea
KC527771	Capsicum annuum L. (pepper)	South Korea
KC527772	Capsicum annuum L. (pepper)	South Korea
KC527773	Capsicum annuum L. (pepper)	South Korea
KC527774	Capsicum annuum L. (pepper)	South Korea
KC693009	maize	China
KJ400004	Glycine soja	South Korea: Suwon
KM272275	Capsicum annuum	India: Kolar, Karnataka
KM434206	Cymbidium sp.	Australia
KP033526	pepper	South Korea: Jincheon
KP165582	NA	Germany
KR535607	passion fruit	South Korea
KT004544	Piper nigrum L (black pepper)	China
KT310082	Rorippa palustris	South Korea
KU255789	Piper nigrum	China: Hainan province
KU255792	Piper nigrum	China: Hainan province
KU558989	Rosmarinus officinalis	France
KU947031	black pepper cultivar Panniyur 1	India: Kodagu, Karnataka, Kodlipet
KX013372	Lycopersicon esculentum	China
KX660758	maize	China
KY794710	Metaplexis japonica	China
KY886411	Spinacia oleracea	Brazil
LC066437	Raphanus sativus	Japan
LC339511	Zea mays	Japan
LC363919	Corchorus olitorius	Japan
MG025949	Rhizoctonia solani	China
MG182150	tomato cv Moneymaker	Australia
MG470800	Capsicum sp.	Rwanda
NC_001440	NA	NA
OR734885	Arachis hypogaea cv. Agwang	South Korea
OR734886	Arachis hypogaea cv. Sangan	South Korea
OR734887	Arachis hypogaea cv. Sangan	South Korea
OR734891	Arachis hypogaea cv. Keiol	South Korea
OR734892	Arachis hypogaea cv. Keiol	South Korea
OR734898	Arachis hypogaea cv. Gowon	South Korea
